# Supplementary material for: Target Gene Analysis by Microarrays and Chromatin Immunoprecipitation Identifies HEY Proteins as Highly Redundant bHLH Repressors
Source: PLoS Genet. 2012 May 17;8(5):e1002728. doi: 10.1371/journal.pgen.1002728 (PMC3355086; doi:10.1371/journal.pgen.1002728)
Supplement: Table S1 — Gene expression array data for HEY1 and HEY2. Regulated genes (≥1.3×) from microarray experiments of HEK293 cells with doxycycline inducible HEY1 (1 µg/ml dox for 48 h) and HEY2 (1 µg/ml dox for 72 h) expression. Genes are sorted according to induced/uninduced ratio. (XLSX) [file pgen.1002728.s003.xlsx]

## Sheet: Tabelle1
HEY1 upregulated		HEY1 downregulated			HEY2 upregulated		HEY2 downregulated
Symbol	Microarray Ratio	Symbol	Microarray Ratio		Symbol	Microarray Ratio	Symbol	Microarray Ratio
HINT3	2.9501	HEY1	-2.13402		MARK3	11.7911	HEY1	-5.6338
MALAT1	1.8986	CDKN1B	-1.87477		GALNTL1	3.3914	GAS1	-4.46628
XIST	1.7943	NA	-1.83925		GPR50	2.7001	HES1	-3.80952
NA	1.7732	NFIB	-1.80865		LPL	2.6299	BHLHB5	-3.44234
USP9X	1.7672	SLC7A11	-1.80278		CXCR4	2.5354	KCTD12	-3.367
EIF5A	1.6951	HOXA9	-1.7138		BMP6	2.2529	ODC1	-3.34896
STX16	1.6873	CYP1B1	-1.71116		ZCCHC12	2.2302	ZIC2	-3.16957
PDP2	1.6819	KLF10	-1.68265		PHLDA2	2.222	BMP2	-3.07882
SFRS11	1.6662	HES1	-1.67532		CA8	2.1948	FLJ37453	-3.05064
ATP6V1A	1.65	FOXC1	-1.65399		CALCB	2.1864	CCDC85B	-2.98418
BAT1	1.6365	DLX2	-1.61943		SERPINF1	2.0677	DLX2	-2.98063
DKFZp547E087	1.6325	PMAIP1	-1.61655		HNRPD	2.0492	LDHA	-2.96472
CRTAP	1.6301	FMR1	-1.61629		MDK	2.0217	SPIN4	-2.91206
YWHAE	1.6298	ACY1L2	-1.61108		STMN3	2.0043	KLF10	-2.87109
MAZ	1.6046	SLC38A2	-1.58253		KCNJ4	1.9881	SLC38A2	-2.8393
DDX11	1.6026	TIPARP	-1.55909		FREM2	1.9812	C14orf4	-2.83607
AP1S1	1.5999	TBL1XR1	-1.55569		EGR1	1.977	SPEN	-2.80741
FKBP1A	1.5837	ASNS	-1.53516		SDC1	1.9649	MTHFD1L	-2.75938
CLN8	1.58	BMP2	-1.52672		FLJ42562	1.909	NA	-2.72257
UBE2M	1.5759	BCAT1	-1.51217		COL3A1	1.8874	SLC7A11	-2.69687
KIAA0265	1.5685	H2AFV	-1.50308		NKX3-1	1.8858	NRG1	-2.68384
SYDE2	1.5656	SPIN4	-1.49076		RIPPLY2	1.8831	PHEX	-2.6738
CSNK1A1	1.5597	ALDH1L2	-1.47842		PURG	1.8362	BHLHB2	-2.64131
ZNF652	1.5569	AP1S2	-1.4782		STS	1.828	C16orf24	-2.59202
UBXD2	1.5458	ID2	-1.47167		KIAA1949	1.8058	HES5	-2.57136
ACTB	1.5456	RAPH1	-1.46886		NA	1.8019	ZNF503	-2.56016
DDX17	1.5322	BMI1	-1.45921		ADAMTS17	1.7834	MTCP1	-2.55428
DDX3X	1.5271	RANBP2	-1.45285		SLC25A29	1.7798	SQLE	-2.52525
BMS1P5	1.524	GGNBP2	-1.45054		IGFBP5	1.7748	F8A1	-2.50752
MARCKS	1.5138	STC2	-1.45033		WWOX	1.7554	ZNF639	-2.48077
TNFRSF10B	1.5113	MTHFD1L	-1.45012		AGPAT4	1.7425	CCDC90A	-2.40906
ATM	1.5105	GLT8D3	-1.44907		RGS17	1.7351	BMI1	-2.4079
EIF2S3	1.5087	LOC153364	-1.44886		LAMA1	1.7126	NOG	-2.4079
WDR59	1.5059	SLC16A6	-1.44823		SIPA1L1	1.703	GTF3A	-2.39923
DCXR	1.5021	GAS1	-1.4453		LOC145694	1.7025	SMAD6	-2.39808
PIP5K1A	1.5016	ALG10B	-1.44467		TGFB1	1.696	DDIT4	-2.38379
TPM4	1.5013	NR3C1	-1.43493		GRHL1	1.6943	SLC44A1	-2.34467
HNRNPL	1.499	CTH	-1.4339		MICB	1.6909	LOC387763	-2.32072
CFL1	1.495	ACSL3	-1.43328		C8orf4	1.6765	GNPDA1	-2.29621
LRRC37A	1.4896	BCL11A	-1.43082		HERC5	1.6662	RDX	-2.28676
AGPAT4	1.4824	INHBC	-1.42857		PHPT1	1.666	TIGD2	-2.28676
SGPP2	1.482	PCAF	-1.42592		HSPB8	1.651	STC1	-2.28415
RIF1	1.4799	CEBPG	-1.42572		PLAT	1.6472	FOXC1	-2.2748
NUP43	1.4791	NHSL1	-1.42126		PRRX1	1.6458	FMR1	-2.26603
POLR2J3	1.4764	RPL37A	-1.42066		FAM46C	1.6449	RNF135	-2.26244
C1orf55	1.4759	AIG1	-1.41864		YPEL5	1.6446	C3orf28	-2.25581
THRAP3	1.4733	APOLD1	-1.41844		AMPH	1.6412	TSPAN12	-2.25327
FLJ10154	1.4707	PRKD3	-1.41824		CDKN2B	1.6369	NMU	-2.24921
SNX12	1.462	DOCK4	-1.41764		MXRA7	1.6366	CECR5	-2.2477
ANKRD10	1.4609	QKI	-1.41623		FBLIM1	1.6316	PSAT1	-2.23964
LSM11	1.4602	COCH	-1.41263		RAB3B	1.6221	ID3	-2.22816
PRR14	1.4598	ZNF569	-1.41004		CD24	1.6197	FLJ27352	-2.22074
CXCR4	1.4551	MEIS2	-1.40964		MAGED2	1.6187	SOX3	-2.2119
ARHGDIA	1.4523	OGT	-1.40905		P4HB	1.6182	CKMT1B	-2.19925
NBPF10	1.4511	USP7	-1.40687		ISYNA1	1.6141	KCTD15	-2.17912
COPE	1.4501	CCPG1	-1.40568		SCD5	1.6131	OBSL1	-2.16638
DFFA	1.4475	CDC23	-1.4043		GAD1	1.6122	PMAIP1	-2.16029
ILF3	1.4438	KIAA1430	-1.4041		MTMR11	1.6096	TMEM46	-2.16029
GLUL	1.4425	PRNP	-1.40331		ORMDL1	1.6091	NFIB	-2.1561
C21orf33	1.4409	ATG12	-1.40213		FXYD6	1.6083	ZNF703	-2.14961
DNAJC14	1.4391	THOC7	-1.40135		CLU	1.6076	ASNS	-2.14638
U2AF1	1.4355	CPEB2	-1.39801		SERPINH1	1.6069	C10orf140	-2.14638
PRKCSH	1.4322	LOC129607	-1.39743		ERBB4	1.6053	FADS1	-2.14133
C6orf166	1.4306	C6orf107	-1.39626		LOC283174	1.6006	CITED2	-2.1254
CTGLF2	1.4289	ZDHHC2	-1.39373		MED23	1.5995	HOXD13	-2.12224
C1orf104	1.4288	LOC387763	-1.39043		TTC17	1.5943	GYG1	-2.12224
CASP2	1.4276	SP3	-1.38947		OPTN	1.5943	KIF21A	-2.11551
ZNF207	1.4272	FYN	-1.3887		FLJ39632	1.5915	QDPR	-2.11238
EEF1A2	1.4259	C5orf33	-1.38812		GUCY1B3	1.5905	CALM1	-2.1106
CRKL	1.4252	RHOBTB1	-1.38812		KIAA0984	1.5883	ZNF652	-2.09864
CHD4	1.4228	ZNF711	-1.38485		SKAP2	1.5877	HRASLS	-2.08638
HEATR3	1.4221	KIAA0776	-1.38217		SIPA1L2	1.5864	THEM4	-2.07469
QPRT	1.4176	C10orf140	-1.3776		GJB2	1.5848	PSMB4	-2.07168
PKM2	1.416	PSD3	-1.37722		SAT1	1.5835	HMGA1	-2.05634
NDRG3	1.4148	KIAA1143	-1.37665		NBPF10	1.5797	TMEM14A	-2.05592
PPM1K	1.414	C9orf41	-1.37589		FLJ20160	1.5769	NEFL	-2.05423
PTPRF	1.4128	MARS	-1.37514		PIAS1	1.5743	ADAMTS3	-2.05339
CYB5R3	1.4126	CENPF	-1.37344		NUP62CL	1.5737	GRB10	-2.04248
SS18	1.4123	PHF20	-1.37268		hCG_1660379	1.5717	BCAP29	-2.04207
SNX27	1.411	IRF2BP2	-1.37174		SPRED2	1.5702	PPP4R2	-2.03957
SAFB	1.4109	RPL38	-1.37174		SULT1A3	1.5693	CSRP2	-2.03707
TAGLN2	1.4097	MALAT1	-1.37099		KIAA1244	1.5683	WNT5A	-2.03459
HGS	1.4084	HP1BP3	-1.37099		LOC497257	1.5674	CCPG1	-2.02758
CLPTM1	1.4068	FLJ10292	-1.37061		TAC1	1.5643	TIMP1	-2.02634
HMGCS1	1.4058	REV3L	-1.37043		FRMD5	1.5628	ZADH2	-2.02143
MRPL2	1.4054	SSB	-1.36986		ABCG1	1.559	KDELR3	-2.01816
RHOB	1.4052	CYP51A1	-1.36949		HS6ST2	1.5495	GNG5	-2.01735
ZNF430	1.4043	KCTD12	-1.36949		SDC2	1.5492	CISD2	-2.01126
GALNTL1	1.4023	RAN	-1.36911		XIST	1.5491	CSNK1E	-2.00602
CST3	1.4022	NR1D2	-1.36874		FSCN1	1.5484	NR3C1	-1.99203
PPM1J	1.4014	VPS13A	-1.36818		C8orf70	1.5481	TLE1	-1.99164
N-PAC	1.3999	STCH	-1.3678		CCBL2	1.5474	OXCT1	-1.98926
RAC3	1.3995	COMMD8	-1.36761		PDE1A	1.5458	KLHL23	-1.97785
PRO1073	1.3994	ERBB2IP	-1.36743		SORL1	1.5449	MIRH1	-1.97006
EXT1	1.3989	ABCB1	-1.36743		SMARCA1	1.5442	MAPK12	-1.96464
CALM3	1.3931	DLX1	-1.36537		FLNA	1.5429	SATB2	-1.9581
METT10D	1.3927	C6orf170	-1.36519		ZFAND3	1.5414	TUSC1	-1.95427
LOC642826	1.3908	PRSS23	-1.36482		TXNIP	1.5361	GBAS	-1.95312
COPG2	1.39	HOXA5	-1.36351		EEF1A2	1.5338	GATA6	-1.94932
ASXL2	1.3893	MTCP1	-1.36184		MGC14376	1.5331	LOC144874	-1.94894
BANF1	1.3893	ALMS1	-1.36036		CDO1	1.5326	DCTD	-1.9478
GINS4	1.3886	EIF5B	-1.35962		APOC1	1.5317	STK39	-1.94401
SETD5	1.3883	ZNF302	-1.35943		MEIS1	1.5316	EPS15	-1.94062
MRPS5	1.3871	LCORL	-1.35833		ANKS1B	1.5306	MOBKL3	-1.93573
IGFBP2	1.3843	G0S2	-1.35833		P2RX5	1.5292	ENTPD5	-1.92976
DAZAP2	1.3842	METAP2	-1.35667		SLC35A3	1.5243	ZBTB1	-1.92827
POLR2E	1.3817	SFRS7	-1.35612		MAPT	1.5235	COCH	-1.92641
TAF1B	1.3807	LYPLA1	-1.35446		DIP2A	1.5225	TBC1D5	-1.92641
ZKSCAN1	1.3797	SMARCA2	-1.35373		ACAA2	1.5224	NR1D2	-1.92419
PBX2	1.3788	RBM26	-1.353		TPPP2	1.5218	FUT4	-1.91534
EPHX1	1.3774	HNRNPU	-1.3519		KIAA0774	1.521	NR2F1	-1.90985
FLNA	1.3766	SLC8A1	-1.35026		SLC27A2	1.5202	DLX6	-1.90767
PPIB	1.3764	FLJ10154	-1.35007		LONP2	1.5191	PCAF	-1.90621
CA8	1.3747	CUL2	-1.35007		CREG1	1.519	CHMP4C	-1.90585
GNAL	1.3731	RDX	-1.34825		RAB7L1	1.5181	NUB1	-1.90512
LOC284952	1.3722	CRIM1	-1.34771		TM7SF2	1.5172	COL13A1	-1.90223
GAMT	1.3702	TAX1BP1	-1.34716		PDE4A	1.5149	ERGIC1	-1.90223
MARCKSL1	1.3697	JMJD1C	-1.3468		EFNB3	1.5142	C4orf31	-1.90186
POLDIP3	1.3696	THAP5	-1.3468		PPARA	1.513	SLC25A13	-1.90078
YWHAZ	1.3691	HES5	-1.3468		HINT3	1.512	ARL2BP	-1.89825
DDX12	1.3688	LACTB2	-1.34644		SLC25A27	1.5103	CPEB2	-1.88964
SMARCC1	1.3686	NT5DC1	-1.34499		OGT	1.5096	SLC5A3	-1.88395
GTF3A	1.3678	C15orf15	-1.34499		KLF15	1.5091	PBEF1	-1.87547
VIL2	1.3677	HOXD10	-1.34445		PSMA3	1.5082	HOXA2	-1.86602
SCAMP4	1.3672	RYBP	-1.34445		C10orf18	1.5055	NT5DC1	-1.86567
TAF10	1.3648	PAX6	-1.34391		NPDC1	1.5053	PPP2R2A	-1.86532
C19orf6	1.3644	LAMA4	-1.34372		NPTX1	1.5049	HOXB9	-1.86498
TMPO	1.3642	TXNDC4	-1.343		LOC442075	1.5046	SERTAD4	-1.86463
DLG1	1.3617	SLC16A14	-1.34084		AHNAK	1.5045	FAM50A	-1.85667
PARG	1.3604	PLEKHA5	-1.34048		HOP	1.5016	RYBP	-1.85529
PCBP2	1.3604	LSM5	-1.33976		PPM1E	1.5006	SNAI2	-1.85288
PRDX6	1.3601	ZZZ3	-1.33833		GLS	1.5001	MTCH2	-1.85254
SLC7A1	1.359	FANCI	-1.33761		TFPI	1.4995	C13orf8	-1.85254
HIATL2	1.3568	TCTN2	-1.33726		LOC646080	1.4989	ABLIM1	-1.85048
BSG	1.356	hCG_1815491	-1.33618		LGALS3	1.4984	ANKH	-1.8406
EYA4	1.3543	NFKBIA	-1.33476		MCAM	1.4973	HOXA9	-1.83284
CHP	1.3539	SLC12A2	-1.33458		JMJD3	1.4947	IRS4	-1.83016
UBE2G2	1.3538	LOC257396	-1.33404		PDP2	1.4946	NRXN3	-1.82715
CLU	1.3536	ODC1	-1.33262		ARNTL	1.4926	EPHA8	-1.82582
TUBB2A	1.3533	CALCB	-1.33209		SCARB1	1.492	RCCD1	-1.82349
C9orf16	1.3518	PSPH	-1.33156		SYT1	1.4915	LYPLA1	-1.82315
TOMM22	1.3492	EML5	-1.3312		DNM1L	1.4903	KCNJ8	-1.82083
ZNF580	1.3491	IFT80	-1.33103		LOC606495	1.49	FAIM	-1.81984
ANAPC5	1.3486	CARS	-1.33049		TIMP2	1.4896	LSM4	-1.81818
C6orf136	1.3485	ANGEL2	-1.33049		APOE	1.4894	FAM116A	-1.81785
KIAA1333	1.3474	PLAGL1	-1.33014		LOC653506	1.4886	LOC728705	-1.81389
PDLIM7	1.3473	ZNF703	-1.32979		COLEC12	1.4877	C1orf164	-1.81291
LSM12	1.3472	LOC643287	-1.32961		ALKBH2	1.4876	SERPINB1	-1.80897
ALKBH5	1.347	HEATR2	-1.32908		BTG3	1.4855	SLC25A15	-1.80636
WDR68	1.3466	RECQL	-1.3289		CST3	1.4852	HGSNAT	-1.80245
LOC388969	1.3458	USP34	-1.32873		GDAP1	1.4849	REEP1	-1.80083
CCDC124	1.3455	TBX3	-1.32767		SLAIN1	1.4843	ZBTB44	-1.80083
ABHD2	1.3451	ITCH	-1.32767		PUNC	1.4842	BNIP3	-1.79856
S100A11	1.3447	ELF2	-1.32749		HAGH	1.4842	SEH1L	-1.79824
POLR2J2	1.3446	PYROXD1	-1.32732		IGF2R	1.4828	PFN2	-1.7963
YIF1B	1.3434	ZNF521	-1.32714		TPP1	1.4823	RAPH1	-1.79469
VHL	1.3432	CXorf57	-1.32661		C19orf51	1.4802	LOC729680	-1.79437
FLJ42957	1.343	TIGD2	-1.32661		PCLO	1.4801	MICALL1	-1.79244
C22orf16	1.3425	TBC1D9	-1.32626		PRAC2	1.4795	TMEM70	-1.79019
RBM5	1.342	TRIM59	-1.32538		LOC126917	1.4771	PAK2	-1.78031
PFN1	1.3405	ZNF367	-1.32521		MSTO1	1.4763	GLT8D3	-1.77873
PIK3C2A	1.3402	KLF12	-1.32415		ELL3	1.4758	LOC283871	-1.77841
TPP1	1.3402	NAP1L1	-1.32398		MAP3K12	1.4752	LOC644879	-1.77179
CYBA	1.3402	ZNF92	-1.32345		WIPI1	1.4748	LRRC58	-1.77179
LY6E	1.3401	SEPHS1	-1.3231		RP11-50D16.3	1.4741	NT5DC2	-1.76866
DCUN1D1	1.3391	SPAG9	-1.3224		RHOB	1.4733	CXorf57	-1.76772
NUPL1	1.3385	ALCAM	-1.32205		ATRX	1.473	P4HA2	-1.76585
FSCN1	1.3382	JUN	-1.32118		MED12	1.4718	NR2F2	-1.76523
FXYD5	1.338	SNRPN	-1.32048		KIAA1026	1.4718	GKAP1	-1.76398
APH1A	1.3379	DENR	-1.31996		ANTXR1	1.4717	BOP1	-1.76305
SH3GLB2	1.3372	C1orf97	-1.31996		NID1	1.4713	GNPNAT1	-1.76274
MCL1	1.3366	CHD2	-1.31978		NAV1	1.4707	ANKRD44	-1.76243
C12orf31	1.336	AGL	-1.31978		COL4A5	1.4697	TMEM106B	-1.76118
GJA7	1.336	SCD	-1.31961		FYCO1	1.4696	RAB31	-1.75932
DHCR7	1.3357	SAT1	-1.31961		NSMAF	1.4682	ALDH1A3	-1.75778
EMP2	1.3356	ZBTB26	-1.31944		MAN2B2	1.4674	FAM69A	-1.75593
LIX1L	1.3354	GRB10	-1.31874		DDAH2	1.467	CBX3	-1.75469
SELM	1.3349	SYDE2	-1.31839		DHX57	1.4663	JAKMIP1	-1.75408
GNG4	1.3346	RBM41	-1.31839		FBXW11	1.4661	SMAD7	-1.75285
CNN3	1.3345	KIF1B	-1.31752		SLC4A2	1.4659	PNMA1	-1.75223
CANX	1.3342	CLIC4	-1.31683		C14orf161	1.4658	STC2	-1.7507
LPGAT1	1.3339	HMMR	-1.31683		CYFIP2	1.4647	ACY1L2	-1.7452
NUP188	1.3337	ATP5J	-1.31648		COTL1	1.4646	LOC728928	-1.74398
CDK10	1.3328	EEA1	-1.31579		WDR27	1.4636	CISD1	-1.74338
PCTK1	1.3327	TPR	-1.3151		CAMK1D	1.4633	TXNDC13	-1.74277
TGFB1	1.3325	IFNAR1	-1.31475		LOC728176	1.4632	GMFB	-1.74186
LRPPRC	1.3321	KCTD18	-1.31441		ROBO1	1.4624	BCOR	-1.74095
JAG2	1.3314	PTPN13	-1.31423		AKAP12	1.4622	CACYBP	-1.73883
POLH	1.331	XPNPEP1	-1.31406		RNF152	1.4615	HES4	-1.73883
NME4	1.3302	SETD2	-1.31372		DKFZP586B0319	1.4614	SNAP29	-1.73521
EIF4B	1.3302	IFRD1	-1.31354		NRARP	1.4612	ACSL3	-1.7328
MRPL4	1.3301	CCNB1	-1.31303		KIF5C	1.4605	GALNT7	-1.7328
TFAP2A	1.3297	RG9MTD2	-1.31251		APOBEC3B	1.4588	PSPH	-1.7325
PPP4C	1.3296	SNAI2	-1.31251		SVIL	1.4584	THNSL1	-1.7319
DRAP1	1.3296	GARS	-1.31251		KIFC2	1.458	NHSL1	-1.7304
RHOBTB3	1.329	ITGAV	-1.31216		SLC6A16	1.4573	XPOT	-1.72622
TRAPPC1	1.3287	TMEM181	-1.31216		PIK3CA	1.4572	CDKN2A	-1.72563
PHACTR2	1.3284	COMMD3	-1.31199		MYEF2	1.4568	CDC14B	-1.72473
RUFY2	1.3279	HOXD4	-1.31079		ZCCHC7	1.4561	ELOVL6	-1.72414
DKFZp547G183	1.3279	WNT5A	-1.31027		MDN1	1.4559	IDI1	-1.72265
ACTR2	1.3277	KIF21A	-1.31027		ARID3B	1.4558	SOX12	-1.72265
SNHG3-RCC1	1.3272	AGPS	-1.3101		FAM129A	1.4545	PIGW	-1.72147
ENO2	1.3272	ZC3H14	-1.30941		HERC1	1.4535	CR2	-1.72117
SFRS14	1.3267	PTEN	-1.30924		OXTR	1.4529	KIAA0515	-1.71939
ZMAT3	1.3258	C1orf19	-1.30924		FAM122C	1.4524	PRNP	-1.7191
HSPB1	1.3246	ADAMTS3	-1.30856		CANX	1.4522	THRB	-1.7191
EIF4A1	1.3243	CDKN2C	-1.30856		ABAT	1.4518	NGFRAP1L1	-1.7188
PTBP1	1.3228	NDUFA5	-1.30822		GREB1	1.4513	C20orf177	-1.7188
LOC653506	1.3225	ATP2B1	-1.30822		FNTB	1.4503	KIAA0182	-1.71615
SELI	1.3218	TSPAN12	-1.30787		C11orf54	1.4502	SNCA	-1.71556
LRRFIP1	1.3213	TSHZ1	-1.30753		ZNF581	1.4492	FOXF2	-1.71497
SP1	1.3211	C5orf24	-1.30736		CBS	1.4488	FLJ35848	-1.71468
EPOR	1.3209	CCAR1	-1.30736		FLJ32255	1.4466	DUSP14	-1.71468
C9orf86	1.3203	BCOR	-1.30702		MSX1	1.4462	ANAPC13	-1.7135
INSIG1	1.3195	SLC38A1	-1.30702		KIAA0240	1.4439	HMGA2	-1.71292
SCD	1.317	TMEM59	-1.30651		TEKT2	1.4422	INSM1	-1.71292
ATP5D	1.3168	CAV1	-1.30651		BLVRA	1.4411	C9orf30	-1.71292
STBD1	1.3156	C7orf30	-1.30565		RPRM	1.441	DBF4	-1.71292
VISA	1.3156	SEPP1	-1.30565		JARID1B	1.4401	ISCA1	-1.71233
GNL3L	1.3154	JRKL	-1.30565		METTL7A	1.4397	KIAA1430	-1.71028
CUL4A	1.3151	CPNE8	-1.30531		C1orf79	1.4395	PHF10	-1.70969
TP53BP1	1.3146	FZD8	-1.30531		THSD4	1.4372	CD58	-1.70911
C4orf29	1.3146	PTMA	-1.30514		DEAF1	1.4372	KLF11	-1.70823
BAT3	1.3141	SYPL1	-1.3048		EPB41L2	1.4371	MET	-1.70765
CFLAR	1.3139	MTHFD2	-1.30463		F11R	1.4361	C4orf10	-1.70474
RP3-402G11.5	1.3133	ARL6IP6	-1.30395		PRKCQ	1.4359	C14orf106	-1.70271
NUCB1	1.3126	UBE2Q2	-1.30327		PNPLA3	1.4355	HOXD10	-1.70068
MEGF8	1.3125	UBR1	-1.3031		INADL	1.4345	JTV1	-1.69952
WSB1	1.3119	NANOS1	-1.30276		TRIM7	1.4312	PSIP1	-1.69895
C16orf14	1.3118	LOC729088	-1.30276		C10orf10	1.4308	MINA	-1.69693
HM13	1.311	KIAA1333	-1.30259		RPL32P3	1.4306	SLTM	-1.69635
C1orf108	1.3109	OTUD1	-1.30208		NOMO2	1.4305	TEX264	-1.69578
PDPN	1.3097	ARID2	-1.30191		TP53INP1	1.4304	UBL4A	-1.69578
FASN	1.3096	E2F8	-1.30141		KIAA1688	1.4301	RSC1A1	-1.69492
RBM17	1.309	LOC283454	-1.30124		FLJ10986	1.43	PAX6	-1.69492
AAAS	1.3083	FAM107B	-1.3009		C20orf117	1.4293	TMEM19	-1.69434
AK2	1.3083	ZNF518	-1.30073		ZFPM2	1.4292	LOC728923	-1.69348
CNOT3	1.3081	SMCHD1	-1.30005		AGXT2L1	1.4284	ME2	-1.69233
MLL2	1.3073	C14orf145	-1.30005		DOCK6	1.428	MSX2	-1.69147
GRB2	1.3072				CAPZA1	1.4278	NFKBIA	-1.69033
CSNK1G2	1.307				GCDH	1.4276	TYMS	-1.6889
SUDS3	1.3067				P15RS	1.4263	CLCC1	-1.68833
WDR1	1.3064				C11orf1	1.4246	LRP8	-1.68464
GAL	1.3061				C1orf108	1.4245	hCG_1815491	-1.68379
FAM69B	1.3046				PPM1J	1.4238	LPIN1	-1.6835
CTGLF1	1.3045				ST6GALNAC5	1.4237	LOC728052	-1.68265
FKBP14	1.3045				IFITM1	1.423	PTCH1	-1.67983
GALK1	1.3035				COMMD10	1.4229	CDK5R1	-1.67954
MFN2	1.3033				CILP2	1.4228	FZD1	-1.67842
LGALS3BP	1.303				PSAP	1.4226	METTL5	-1.67785
SCAMP1	1.3028				LOC645513	1.4224	KBTBD2	-1.67673
06. Sep	1.3026				APOBEC3C	1.4222	WDR41	-1.67673
ZNF638	1.3023				PPP1R10	1.4217	PHF17	-1.6756
PDLIM5	1.3022				TBC1D8B	1.4216	CREB1	-1.67336
TFDP1	1.3022				C9orf58	1.4215	TOX2	-1.67308
BRD2	1.3022				ANK2	1.4211	ID2	-1.6728
TM9SF4	1.3019				NFYC	1.4209	LOC729088	-1.6728
APLP2	1.3019				ARL15	1.4201	TARBP1	-1.67029
ITPR2	1.3018				HELZ	1.4198	10. Sep	-1.66722
ISYNA1	1.3017				C2orf34	1.4197	RAD50	-1.66556
PSPC1	1.3012				KCNS3	1.4195	MPP5	-1.66472
TRABD	1.3009				CRYZL1	1.4194	HEBP1	-1.66445
SRRM1	1.3007				CUEDC2	1.4194	DMTF1	-1.66445
C1orf79	1.3005				VANGL2	1.4194	FAM80B	-1.66362
FAM44A	1.3005				ST6GALNAC4	1.4192	AMOTL2	-1.66306
PDIA4	1.3003				DIP2C	1.4189	RNF213	-1.66279
ALDOA	1.3002				COPA	1.4184	EBF2	-1.66251
AFF4	1.3002				DLG3	1.4184	C14orf147	-1.66113
					DENND4A	1.4175	COQ2	-1.65975
					SPATA20	1.4169	LOC145853	-1.6581
					CYP27B1	1.4166	IGF2BP3	-1.65782
					LOC644192	1.4161	PIR	-1.657
					TNRC6B	1.4159	CXorf34	-1.65673
					LOC728190	1.4157	LOC25845	-1.65426
					IER5	1.4154	PDK3	-1.65426
					EXPH5	1.4153	LOC440934	-1.65289
					GART	1.4151	GRSF1	-1.65235
					IL27RA	1.4151	EBAG9	-1.65153
					SPATA2L	1.4149	CREM	-1.65017
					LAMB1	1.4138	HN1L	-1.64962
					C8orf5	1.4137	FAM105A	-1.64962
					GFPT2	1.4134	ELF2	-1.64908
					DLEU1	1.4133	SPRY2	-1.64799
					TPCN1	1.4133	IRF2BP2	-1.64582
					NPC2	1.4133	LOC283666	-1.64528
					ZNF462	1.4129	FUNDC2	-1.64258
					NUCB2	1.4128	CD47	-1.64069
					COL6A1	1.4125	BIRC4	-1.63881
					TMEM87B	1.4123	KLF9	-1.63773
					JUP	1.4121	SETD7	-1.63639
					DZIP1	1.4117	C19orf2	-1.63372
					ARHGAP27	1.4117	LACTB2	-1.63292
					KCNJ11	1.4114	HOXA3	-1.63159
					MCOLN3	1.4112	ZNF567	-1.63132
					PSCD1	1.411	STARD7	-1.62893
					ALOX5	1.4108	CCDC113	-1.62628
					PREX1	1.4108	PPAPDC1B	-1.62549
					ATF6	1.4105	COMMD8	-1.62522
					AQP1	1.4105	LAGE3	-1.62496
					D4S234E	1.4092	ZNF238	-1.62285
					TMEM120A	1.4091	SP8	-1.62259
					C1RL	1.4089	ZBTB25	-1.62206
					GANAB	1.4088	BCL11A	-1.6218
					IL2	1.4081	TM9SF3	-1.62127
					SPATA13	1.408	APPL1	-1.62127
					ANKRD34	1.4074	DLX1	-1.62022
					EIF2AK3	1.4073	FHL1	-1.62022
					SIRT4	1.4072	TTC7B	-1.6197
					SNAP91	1.4069	MYOM2	-1.61943
					FUBP1	1.4065	BEX2	-1.61917
					RASEF	1.4065	BCAT1	-1.61681
					HLA-DPA1	1.4065	PBK	-1.61681
					SLC16A2	1.4061	HMGB1	-1.61655
					BSPRY	1.406	KCTD18	-1.61629
					SLC2A13	1.4059	SDCCAG3	-1.61499
					AKTIP	1.4058	STAMBPL1	-1.61447
					C22:CTA-250D10.9	1.4044	TMCO3	-1.61368
					GYS1	1.4043	UCP2	-1.6129
					CDK5RAP3	1.4039	PGM1	-1.61031
					HLA-F	1.4022	DHRS13	-1.61031
					LOC374491	1.4021	IDH2	-1.60953
					RPL37	1.4008	ATIC	-1.60927
					CLSTN1	1.4004	LOC389168	-1.60927
					IGKC	1.4003	C5orf13	-1.60849
					IFRG15	1.3998	GCNT2	-1.6072
					FLJ13305	1.3998	SET	-1.6072
					SMAD5OS	1.3992	SEC22C	-1.60539
					COL4A6	1.399	MYLK	-1.60359
					IFI44L	1.398	ATF4	-1.60333
					FGFR1	1.3979	SEMA6D	-1.60308
					C22orf9	1.3974	FZD8	-1.60256
					MFAP2	1.3973	ZFX	-1.59923
					CDR2	1.3969	REV1	-1.59898
					RAB11FIP3	1.3966	PGRMC2	-1.59898
					HLA-G	1.3963	FABP5	-1.59898
					ZNF451	1.3961	TBL1XR1	-1.59668
					CACNA1G	1.3961	ADFP	-1.59515
					KIAA0372	1.3957	THOC7	-1.5949
					MPPED2	1.3954	SPRED1	-1.59388
					SIN3A	1.3948	SACS	-1.59363
					NR2E1	1.3948	EFCAB4B	-1.59185
					INSC	1.3946	VEGFA	-1.59109
					FAM14A	1.3945	CFL2	-1.59033
					ALDH6A1	1.3944	POGK	-1.59008
					EPB41L5	1.3944	PPM1K	-1.58932
					ALDH2	1.3942	E2F3	-1.58932
					FAM133B	1.394	SAMD11	-1.58932
					FAM115A	1.3938	SUB1	-1.58831
					MOXD1	1.3938	ARRB2	-1.58831
					NFRKB	1.3933	PI4K2B	-1.58755
					GDF15	1.3931	SPIRE1	-1.58655
					DUSP3	1.3931	RP13-36C9.3	-1.58629
					DCXR	1.393	ZSWIM7	-1.58604
					QSOX2	1.3926	KGFLP1	-1.58579
					LOC57228	1.3925	MCFD2	-1.58504
					UGCGL2	1.3924	TXN	-1.58479
					EIF5	1.3916	DPY19L1	-1.58403
					CTXN1	1.3912	KLHL22	-1.58378
					PDK4	1.3911	TMEM187	-1.58328
					PDE4DIP	1.3904	KRTAP19-1	-1.58153
					RNF39	1.3901	C1orf43	-1.58128
					MBNL1	1.39	C3orf64	-1.57903
					NOTCH3	1.3898	CEBPB	-1.57679
					CISD3	1.3896	SERTAD2	-1.57629
					LRRC37A2	1.3895	EIF2AK1	-1.57629
					SPATA18	1.3894	C4orf34	-1.57604
					THBS3	1.3891	DTWD1	-1.57505
					PLGLB2	1.3888	BRCC3	-1.57431
					MAGED4B	1.3885	KLHL32	-1.57381
					CDK2AP1	1.3875	RNF182	-1.57381
					FGD6	1.3873	CHCHD8	-1.57356
					EDG4	1.3868	DCLK1	-1.57307
					ALDH7A1	1.3867	CDV3	-1.57282
					SFRS7	1.3866	PHACTR3	-1.57257
					AKAP13	1.3864	LIN7B	-1.57257
					GABBR1	1.3864	SLC10A3	-1.57257
					NOL10	1.3863	C5orf30	-1.57233
					LOC339123	1.3861	CLN5	-1.57159
					TMC6	1.3859	CISD3	-1.57109
					LOC642776	1.3855	ATXN1	-1.57011
					DUXAP10	1.3854	ANKRD50	-1.56912
					SH3GL2	1.3852	CCRN4L	-1.56814
					MAP4K3	1.3851	FAM82B	-1.56666
					PRKD2	1.3849	AGTPBP1	-1.56642
					LOC286382	1.3838	CDKN1B	-1.56568
					FLJ44451	1.3834	LMNB1	-1.56544
					TNFSF9	1.383	TRIM58	-1.56544
					SLC35F1	1.3826	DUT	-1.56519
					CHST7	1.3824	SLIT2	-1.56495
					KIAA2018	1.3819	CBX2	-1.5647
					ACP6	1.3807	SLC16A1	-1.56421
					FLJ30092	1.38	SORD	-1.56397
					PRMT1	1.38	PYCR1	-1.56397
					VPS45	1.3797	NETO2	-1.56372
					HDAC9	1.3796	EGLN1	-1.56372
					TPST2	1.3796	SFXN4	-1.56274
					CPD	1.3795	UCK2	-1.56226
					TRPC6	1.3792	SFRS2IP	-1.56128
					PCNXL2	1.3792	IL17RB	-1.56128
					TRIAD3	1.379	B3GNT1	-1.55909
					FXYD5	1.3786	CTSC	-1.55812
					C9orf140	1.3784	HMG1L1	-1.55739
					LOC642236	1.378	ISOC1	-1.55739
					LRRC7	1.378	MRPS6	-1.55642
					NKIRAS1	1.3775	MCM2	-1.55642
					ENO2	1.3769	PHF11	-1.55545
					MYLIP	1.3766	MALAT1	-1.55352
					JMJD2B	1.3766	ADSL	-1.55328
					BAZ2A	1.3766	RCC2	-1.55304
					NFATC4	1.3764	PRKD3	-1.55255
					SMC4	1.3763	ZDHHC2	-1.55255
					SLC13A3	1.3762	BCL2L11	-1.55159
					CYBRD1	1.3759	ERLIN1	-1.55159
					ROR1	1.3758	CLUAP1	-1.55111
					LETMD1	1.3749	SMS	-1.55063
					TRIP10	1.3749	JHDM1D	-1.55039
					SFRS18	1.3747	HMGN1	-1.54991
					NR2C2	1.3743	MARCKS	-1.54919
					STX3	1.3743	PPP3R1	-1.54871
					RPS2	1.3741	LOC401068	-1.54775
					PITPNB	1.3738	DSEL	-1.54751
					GPBP1L1	1.3736	LATS2	-1.54751
					KIAA1305	1.3736	CHCHD7	-1.54727
					WHSC2	1.373	FAM3C	-1.54727
					CREB3L2	1.3727	SYDE2	-1.54703
					GALE	1.3727	SEMA6A	-1.54655
					C18orf8	1.3726	C8orf30A	-1.54464
					WDR45	1.3726	SUHW2	-1.54464
					SEC61A2	1.3722	DCK	-1.5444
					ANKRD43	1.3721	SMAD5	-1.5444
					RBM41	1.3719	PCGF2	-1.54369
					TRIM2	1.3718	HOXA11	-1.54369
					FAM36A	1.3713	LOC116236	-1.54369
					PLAUR	1.3706	ZYG11A	-1.54345
					SYPL2	1.3698	PUS7	-1.54202
					RORB	1.3697	SGK	-1.54154
					BIK	1.3697	MPHOSPH6	-1.54036
					LUC7L2	1.3686	SPTBN1	-1.54012
					TAS2R14	1.3686	USP4	-1.53965
					RAD51L1	1.3684	RPL39L	-1.53917
					WIPF3	1.3682	RHOT1	-1.5387
					ENPP5	1.3677	YES1	-1.53822
					PVRL2	1.3676	OSTM1	-1.53775
					RFX3	1.3675	DEGS1	-1.53704
					CUGBP1	1.3671	SP3	-1.53681
					INPP4B	1.367	SLC38A1	-1.53657
					DFNB31	1.3669	AKAP7	-1.53633
					SH3YL1	1.3668	XPO6	-1.53633
					FKBP10	1.3667	AP3S1	-1.53586
					CD46	1.3663	ZNF18	-1.53586
					EGFR	1.3657	PGM2	-1.53563
					RPAIN	1.3655	TPM1	-1.53516
					VAMP2	1.3651	MAML3	-1.53445
					06. Sep	1.3647	SLC25A24	-1.53398
					PPP1R15A	1.3646	USP25	-1.5328
					PLEKHG6	1.3639	SIAH1	-1.5321
					NLGN1	1.3636	USP9X	-1.5321
					HMGCS1	1.3632	JDP2	-1.53092
					ZBTB9	1.3632	UBE2V2	-1.53069
					C1orf114	1.3629	ASPH	-1.53022
					CORO2A	1.3626	LIMD1	-1.52999
					CLCF1	1.3624	C3orf23	-1.52975
					STAT3	1.3624	FAM131B	-1.52882
					SNAPC3	1.3621	ME1	-1.52858
					MED19	1.3618	UIMC1	-1.52835
					MFSD2	1.3613	GNAS	-1.52812
					THRSP	1.3609	BCL2	-1.52788
					KCTD13	1.3609	CAPZA2	-1.52742
					ANKRD6	1.3605	CAV1	-1.52718
					SPTLC2	1.3602	PCGF5	-1.52695
					KIAA0652	1.3602	HOXA5	-1.52555
					SSBP2	1.3598	DKFZp667G2110	-1.52486
					MEX3A	1.3598	SMAD2	-1.52462
					FOXJ3	1.3592	ARF6	-1.52393
					KPTN	1.359	ADAMTS19	-1.52393
					TSC22D3	1.3588	TUBG1	-1.52369
					ZFYVE1	1.3588	LOC439911	-1.52346
					LOC255783	1.3582	PCBD1	-1.52323
					IFITM2	1.3581	CEBPG	-1.52253
					STX16	1.3579	HOXD11	-1.52253
					C9orf86	1.3579	AZI2	-1.52207
					ZNF43	1.3578	SIGIRR	-1.52068
					ARHGAP26	1.3575	ALCAM	-1.52045
					RSPO2	1.3573	AFG3L2	-1.52045
					SLC17A7	1.3569	HSPA1B	-1.51999
					LOC647859	1.3565	GLMN	-1.51976
					DDB2	1.3564	PRPS2	-1.51976
					HNRNPA1	1.3562	HIPK3	-1.5193
					HYAL2	1.356	PLAC8	-1.51768
					RAB3GAP1	1.3559	PPAPDC1A	-1.51745
					OCA2	1.3558	POLR3G	-1.51722
					C10orf67	1.3554	C6orf173	-1.51722
					WWC2	1.3552	CKAP4	-1.51676
					MMP23B	1.3551	KCNC4	-1.51653
					TP53INP2	1.3551	DENR	-1.5163
					OXNAD1	1.355	FAM119A	-1.51607
					SETD5	1.3548	IFNAR1	-1.51561
					LAMA5	1.3548	FLJ11171	-1.514
					GALNT6	1.3546	B3GALTL	-1.51355
					ZMYM5	1.3545	TXNDC12	-1.51355
					HNRPUL1	1.3542	ZFP36L2	-1.51332
					PLGLB1	1.354	ANGEL2	-1.51309
					RAB11FIP4	1.3539	MEIS2	-1.51286
					TMEM163	1.3538	TMEM45A	-1.5124
					C10orf83	1.3535	FOXG1	-1.51172
					TRPC1	1.3534	VPS24	-1.51103
					MLL2	1.3533	SLC15A4	-1.5108
					KIT	1.3533	SRI	-1.50989
					TEK	1.3532	PSMA7	-1.50966
					KTELC1	1.3523	AIG1	-1.50898
					DALRD3	1.3521	HNRPD	-1.50807
					MGAT5	1.352	NFIC	-1.50807
					NUDT16L1	1.352	USP12	-1.5067
					SDCCAG3	1.3513	WHSC1	-1.50625
					PLEKHG3	1.3506	SNX7	-1.50602
					LOC728844	1.3506	ELK3	-1.50512
					HSD17B14	1.3504	LOC221710	-1.50512
					C6orf218	1.3502	QKI	-1.50489
					SCAPER	1.3498	MAPK1	-1.50444
					DDEFL1	1.3495	MRP63	-1.50399
					ADRBK2	1.3492	MRPL40	-1.50353
					ADAM28	1.3491	MIPOL1	-1.50308
					SH3BGRL2	1.3491	ZNF813	-1.50263
					TNFRSF21	1.3491	VANGL1	-1.50263
					FAS	1.349	COX4NB	-1.5024
					DNAJC7	1.3488	BIRC6	-1.50105
					FLJ25778	1.3488	DDX26B	-1.50105
					CROP	1.3485	VPS26A	-1.50083
					SLC16A10	1.3485	TOX3	-1.50038
					C21orf86	1.3484	FBXL4	-1.50015
					KIAA1632	1.3482	RAC1	-1.49993
					MLL	1.3482	SPG21	-1.4997
					GPR161	1.3481	CDK6	-1.49948
					PCMTD1	1.3476	ZNF521	-1.49948
					DYRK3	1.3475	RNF138	-1.49948
					WIPF2	1.3475	C9orf41	-1.49858
					GGA1	1.3474	PYGL	-1.49835
					CC2D1A	1.3473	TTLL12	-1.4979
					EFCAB4A	1.3471	SLC10A4	-1.49723
					LINGO1	1.3468	TLE4	-1.49611
					TXNDC4	1.3465	CYR61	-1.49589
					RABGAP1L	1.3463	GSTO1	-1.49477
					RPH3AL	1.3463	WDR54	-1.49477
					ANKRD17	1.3461	MGC61571	-1.49454
					SLC4A11	1.3459	SERBP1	-1.49454
					ENDOD1	1.3459	DCBLD1	-1.49432
					DFNA5	1.3457	GABRE	-1.4941
					NIPSNAP1	1.3454	MAGI2	-1.49388
					ZNF346	1.3453	ZNF814	-1.49365
					OGDH	1.3451	IGFBP7	-1.49321
					SLC39A6	1.3449	HSMPP8	-1.49254
					KCNT1	1.3448	HOMER1	-1.49187
					ZNF398	1.3444	ASXL1	-1.4912
					HOXC10	1.3443	ZNF227	-1.4892
					TNFSF14	1.3441	SCOC	-1.48854
					ANK3	1.3439	PTER	-1.48854
					NEK11	1.3438	RNF170	-1.48787
					SLC25A19	1.3438	FBXO17	-1.48787
					BECN1	1.3422	HNRNPU	-1.48765
					ZNF555	1.3421	DLL3	-1.48677
					AGRN	1.3418	ATPBD4	-1.48655
					FGF2	1.3416	ZNF514	-1.48633
					C6orf120	1.3413	DIXDC1	-1.4861
					COL27A1	1.3413	RPS6KA3	-1.48566
					CRTAC1	1.3408	PHTF1	-1.48544
					MSRA	1.3407	FLJ39653	-1.48522
					OXA1L	1.3407	ANKS6	-1.48478
					FNDC3B	1.3399	BBS4	-1.48346
					MAP2K2	1.3399	BAMBI	-1.48324
					C14orf169	1.3397	ZNF641	-1.48302
					LOC642826	1.3389	PARD6B	-1.48214
					MFSD4	1.3385	MLLT3	-1.48214
					WNK1	1.3385	JRKL	-1.48192
					FBXO41	1.3381	REPIN1	-1.48192
					COPZ2	1.338	AP1S2	-1.48192
					FAM27A	1.3379	RANBP9	-1.48148
					PRKAR1B	1.3378	LCOR	-1.48126
					02. Mrz	1.3378	GCLM	-1.48126
					PHC3	1.3377	CUL1	-1.48104
					KIAA1659	1.3377	SPPL2A	-1.48017
					FRAG1	1.3377	POLE4	-1.48017
					C17orf57	1.3376	HS2ST1	-1.47929
					ZKSCAN1	1.3376	PHF3	-1.47929
					BRCA1	1.3374	GUF1	-1.47907
					DLG1	1.3374	MAP3K5	-1.47798
					ZSWIM5	1.3374	RASA2	-1.47689
					MAP3K10	1.3374	VEGFB	-1.47667
					DPY19L4	1.3372	LARP1	-1.4758
					DARS	1.3371	BCL11B	-1.47471
					PPM1F	1.3366	GGH	-1.47449
					DBNDD2	1.3365	C5orf33	-1.47427
					TMBIM4	1.3363	TLCD1	-1.47427
					TRIP12	1.3362	NAP1L1	-1.47406
					FAM117A	1.3356	TMEM171	-1.47406
					UBE2J2	1.3353	LOC492311	-1.47362
					FAM131A	1.3351	KLHDC2	-1.47319
					OCLN	1.3351	LZTS1	-1.4721
					JAK1	1.3349	HOXB6	-1.4721
					FBLN5	1.3349	CAMK4	-1.4721
					PKN2	1.3347	HS3ST3A1	-1.47167
					PRR14	1.3345	SAMD4A	-1.4708
					MOV10	1.3341	SSX2IP	-1.4708
					PEX10	1.334	ADD3	-1.47059
					ELA2B	1.3339	CRIM1	-1.47016
					ALDOC	1.3337	GCHFR	-1.47016
					MLXIP	1.3334	HTRA1	-1.46994
					RASAL2	1.3334	PARP16	-1.46908
					SMARCC1	1.3334	CBFB	-1.46864
					USP11	1.3334	RNF144B	-1.46843
					RPL30	1.3333	UBE2Q2	-1.46843
					WDR59	1.3333	RHOBTB3	-1.46821
					GABARAPL1	1.3331	CHIC2	-1.46778
					SPINK2	1.3328	EEA1	-1.46757
					VPS13D	1.3327	H3F3B	-1.46714
					FLJ39822	1.3327	CDC42	-1.46671
					HOOK2	1.3325	CARHSP1	-1.46606
					ITGA6	1.3322	MAF	-1.4652
					DMXL1	1.3319	AMZ2	-1.46456
					KBTBD10	1.3318	TBX3	-1.46413
					LOC153811	1.3318	SAMD1	-1.46413
					TMEFF2	1.3317	POLH	-1.4637
					VAT1	1.3317	PBX3	-1.46327
					TSEN2	1.3316	TFRC	-1.46327
					STRN4	1.3314	ARHGEF10	-1.46284
					CENTA2	1.3313	SNX8	-1.46284
					TTC31	1.331	PHLDA3	-1.46263
					PFAAP5	1.3309	GNAZ	-1.4622
					NOMO3	1.3309	PDS5A	-1.46177
					C7orf54	1.3307	ARID2	-1.46113
					CNOT3	1.3305	CCDC4	-1.46071
					BBX	1.3304	TNPO1	-1.46049
					POU5F2	1.3304	B3GALT6	-1.46049
					NAG	1.3303	HIVEP1	-1.46028
					MAG1	1.3302	PRR6	-1.46007
					HSP90B1	1.3301	ZNF260	-1.45985
					C20orf12	1.33	SCD	-1.459
					CACNA2D4	1.33	OBFC2A	-1.45858
					RAPGEF1	1.3298	SLC27A3	-1.45858
					OR8G2	1.3297	C10orf41	-1.45836
					PPT2	1.3297	EIF4E3	-1.45773
					ZNF221	1.3296	MKX	-1.4573
					MDGA1	1.3295	LPIN2	-1.45624
					SLC33A1	1.3294	ISL1	-1.45518
					HNRNPC	1.3287	SLC39A8	-1.45349
					COG1	1.3287	PAPOLA	-1.45307
					MGC20983	1.3285	SCAND1	-1.45307
					OCRL	1.3285	C8orf40	-1.45307
					SSTR2	1.3285	CCNDBP1	-1.4518
					FLJ38482	1.3283	RAB10	-1.45138
					ZEB1	1.3283	TMEM164	-1.45138
					AKT2	1.3283	CCDC138	-1.45117
					WNK3	1.3282	UNC5B	-1.45075
					IREB2	1.3281	PSD3	-1.45054
					MEGF9	1.3275	SLC6A15	-1.45033
					HDAC5	1.3273	UBE2E3	-1.45012
					SDF2L1	1.3272	FAM81A	-1.44949
					VPS13B	1.327	SFRS14	-1.44928
					C8orf47	1.3265	SRD5A2L	-1.44865
					NUCB1	1.3263	PCYT1B	-1.44865
					SRD5A1	1.3262	NLN	-1.44844
					ZNF71	1.3261	LOC26010	-1.44823
					GLUL	1.3257	RBMS1	-1.44823
					C6orf60	1.3255	PRMT7	-1.44802
					ANXA4	1.3255	ALS2CR13	-1.44781
					C10orf104	1.3255	AUTS2	-1.44655
					NXF5	1.3253	B4GALT6	-1.44634
					PIP5K1A	1.3253	SYPL1	-1.44613
					UBXD6	1.3251	VEZT	-1.44592
					PRSS27	1.3251	HSPA1A	-1.44571
					GPC6	1.325	TMEM14C	-1.44571
					AATK	1.325	RIN2	-1.4455
					AFAP1	1.325	ANKRD9	-1.44509
					BID	1.3249	SEPHS1	-1.44467
					DKFZp547E087	1.3249	TTC3	-1.44446
					DBN1	1.3248	TRIB1	-1.44404
					MATK	1.3245	FLRT2	-1.44383
					RBM6	1.3244	SLC38A4	-1.44363
					PHACTR1	1.3244	TSPYL1	-1.44363
					PPTC7	1.3242	TULP4	-1.44363
					TRIM33	1.3241	WNT3	-1.44342
					WIBG	1.3241	JOSD1	-1.44342
					IQCF3	1.3239	GLI3	-1.44321
					TAS2R10	1.3239	EFEMP1	-1.44321
					AIM1	1.3239	LOC51136	-1.44321
					BAP1	1.3239	SH3GLB1	-1.443
					FBXO45	1.3238	LCORL	-1.44279
					CD59	1.3234	PRR16	-1.44175
					SMPDL3A	1.3226	GLRX2	-1.44155
					LEPR	1.3225	AP1S3	-1.44134
					CHPF	1.3222	ESCO1	-1.44092
					RBL2	1.3221	WWP1	-1.44071
					TSPAN11	1.3219	PAFAH1B1	-1.44051
					CSAD	1.3218	NDUFAF1	-1.4403
					LOC692247	1.3218	MGST2	-1.43968
					LOC728678	1.3217	TRAM1	-1.43926
					PAX9	1.3215	TPD52L1	-1.43906
					LSM6	1.321	MGC5370	-1.43864
					TMEM118	1.3208	LOC346887	-1.43761
					CYFIP1	1.3207	SCIN	-1.4374
					GABARAPL3	1.3205	SIX1	-1.43719
					SYNGR3	1.3205	ZNF292	-1.43658
					MYO1D	1.3204	GAL	-1.43658
					EIF4EBP2	1.3204	DEK	-1.43658
					TNFSF13B	1.3204	C3orf58	-1.43616
					COLQ	1.3204	MATR3	-1.43575
					LOC646762	1.32	AKT1	-1.43493
					SLC1A4	1.3198	GPAM	-1.4341
					MBTPS1	1.3198	TBC1D9B	-1.43349
					PRKG1	1.3195	C10orf78	-1.43349
					IKBKB	1.3195	MGC16121	-1.43308
					WDR68	1.3188	MNS1	-1.43287
					DAPK3	1.3188	TMEM165	-1.43266
					NPAS2	1.3184	PSMC6	-1.43246
					GAK	1.3184	MYCBP2	-1.43205
					KIAA0913	1.3184	TRAF3	-1.43205
					HLA-B	1.3182	NME7	-1.43164
					MTMR15	1.3181	ZBTB10	-1.43164
					VN1R3	1.3177	GALNT11	-1.43143
					NCDN	1.3176	SUMF2	-1.43123
					STOML1	1.3173	FXN	-1.4298
					GPR124	1.3173	KIAA1841	-1.42898
					PRNT	1.3171	C14orf131	-1.42878
					ASPHD2	1.317	CD320	-1.42857
					CCDC85A	1.317	NET1	-1.42837
					TEAD3	1.317	CTSB	-1.42796
					SV2A	1.3169	KLF12	-1.42755
					FLJ39660	1.3168	DEPDC1B	-1.42755
					SULT1A1	1.3166	C10orf72	-1.42735
					CCNL2	1.3162	GSR	-1.42735
					LOC202451	1.3161	ZNF549	-1.42714
					FTL	1.3161	PRDM13	-1.42714
					CPS1	1.3156	PHYH	-1.42674
					C15orf17	1.3156	REV3L	-1.42633
					EXOC4	1.3155	C8orf38	-1.42633
					GPR133	1.3154	PPP1R3E	-1.42531
					ZNF574	1.3153	HSPD1	-1.42511
					CENPI	1.3152	DICER1	-1.42491
					SPDYA	1.3152	CYB5A	-1.4247
					EPHA2	1.3152	C10orf95	-1.42369
					LSG1	1.315	PTP4A2	-1.42227
					PPEF2	1.315	GSTP1	-1.42227
					CREBZF	1.3149	KPNA3	-1.42187
					DOPEY1	1.3148	TSHZ3	-1.42146
					SP1	1.3148	CD302	-1.42106
					PPRC1	1.3148	ILKAP	-1.42086
					SEMA4G	1.3148	TEAD4	-1.42045
					SLC17A5	1.3147	MGC52110	-1.42005
					UBE3B	1.3144	C9orf52	-1.41904
					METRN	1.3143	GTF2A1	-1.41904
					GDAP2	1.3142	PTPLA	-1.41884
					LRP10	1.3142	AKR7A2	-1.41884
					MGC2752	1.3137	DAP	-1.41804
					EDEM3	1.3137	FOXJ2	-1.41784
					CLIP4	1.3137	FOLR1	-1.41764
					CCDC137	1.3137	MRPL47	-1.41764
					DNAJC18	1.3134	N6AMT2	-1.41764
					PLEKHH2	1.3133	ARHGAP20	-1.41743
					ADCY6	1.3133	DOCK4	-1.41683
					PSPC1	1.3131	SPAG5	-1.41663
					SF4	1.3128	C1orf121	-1.41643
					LOC650392	1.3128	HMGCR	-1.41623
					COBL	1.3127	MRPL14	-1.41623
					FLJ31958	1.3126	PSMD12	-1.41563
					15E1.2	1.3124	CHD2	-1.41503
					ZNF512B	1.3124	RASSF8	-1.41503
					PCDH19	1.3122	MTERFD1	-1.41503
					EFTUD1	1.3122	IRF2	-1.41483
					CDC42EP4	1.3122	NDUFA8	-1.41483
					KIAA1370	1.3121	CDC2L5	-1.41403
					ADAMTS20	1.3119	USP46	-1.41383
					C14orf132	1.3118	CSE1L	-1.41363
					PAPLN	1.3117	TBC1D7	-1.41323
					SMTNL2	1.3115	UBE2E1	-1.41263
					UST6	1.3113	ATG10	-1.41263
					MRVI1	1.3113	TM2D3	-1.41263
					BCLAF1	1.3111	DERA	-1.41223
					PDXDC1	1.3111	RHOBTB1	-1.41223
					ZMAT3	1.3111	SPC25	-1.41223
					PRUNE2	1.3109	HOXA1	-1.41203
					PTOV1	1.3108	PTTG3	-1.41203
					EPSTI1	1.3107	RFESD	-1.41143
					PSG1	1.3106	RAP1GDS1	-1.41123
					UBE2H	1.3106	PIAS2	-1.41103
					FAM91A2	1.3101	NBEAL2	-1.41024
					KIAA0090	1.31	HYI	-1.41004
					BRE	1.3098	SLC8A1	-1.40964
					HHIP	1.3097	FLJ25476	-1.40944
					CRKRS	1.3094	DST	-1.40944
					RHOU	1.3094	HEG1	-1.40924
					TTBK2	1.3093	LOC388272	-1.40905
					GOLGA8A	1.3093	OLA1	-1.40885
					WAPAL	1.3089	CCDC92	-1.40825
					UNK	1.3087	CAND1	-1.40805
					EIF4A2	1.3085	TMEM14B	-1.40746
					ZNF568	1.3085	SLC12A2	-1.40746
					TMEM43	1.3085	C3orf14	-1.40726
					SSH2	1.3084	PMP22	-1.40726
					CDK2AP2	1.3083	MAP1LC3C	-1.40667
					C4orf16	1.3079	UBL3	-1.40627
					ZNF638	1.3077	KLF3	-1.40588
					GZF1	1.3074	AHI1	-1.40588
					TNRC15	1.3074	ROD1	-1.40568
					KSR1	1.3073	TRERF1	-1.40548
					MGEA5	1.3071	MKKS	-1.40528
					HTR4	1.3071	COPS6	-1.40528
					PDZRN3	1.3069	ATF3	-1.40509
					WDR32	1.3068	PAFAH1B2	-1.40489
					RAMP2	1.3068	SMURF2	-1.40469
					MAPRE3	1.3066	SSFA2	-1.4043
					SNX27	1.3064	CALM2	-1.4043
					CXorf15	1.3061	FKBP1A	-1.40351
					HCG18	1.3061	SFPQ	-1.40292
					PTPN21	1.3059	JMY	-1.40292
					DHX29	1.3058	RGS3	-1.40272
					TIA1	1.3058	GPX1	-1.40272
					PELI1	1.3057	ELAVL2	-1.40252
					MYH14	1.3057	LOC148189	-1.40233
					PELO	1.3055	SMYD2	-1.40193
					CLN6	1.3055	EIF1AX	-1.40095
					ZBTB22	1.3054	AMOT	-1.40036
					SLC26A6	1.3052	SCARA3	-1.40017
					PRUNE	1.3051	KIAA0776	-1.40017
					TRAFD1	1.3049	PRKAR2A	-1.40017
					TMEM1	1.3047	ACADM	-1.40017
					ZNF77	1.3046	ATP5G3	-1.39997
					ANKRD10	1.3045	PTPN21	-1.39978
					TMEM24	1.3045	CA12	-1.39978
					DPAGT1	1.3043	POLD3	-1.39978
					FLJ33996	1.3042	POU6F1	-1.39938
					SYNE2	1.3042	COX5B	-1.39919
					C17orf85	1.3042	ITGB5	-1.39919
					RNF166	1.3042	SNX24	-1.39899
					COBLL1	1.304	CDCA7	-1.3986
					NUPL2	1.304	TST	-1.3986
					C20orf80	1.3036	SUGT1	-1.39821
					KIAA0907	1.3035	MUM1	-1.39821
					STX11	1.3035	EIF4EBP1	-1.39801
					CNOT4	1.303	STEAP3	-1.39782
					PGPEP1	1.3029	MAPK8	-1.39782
					FAM20C	1.3026	C12orf23	-1.39782
					FLJ11292	1.3022	NOS2A	-1.39743
					PEX7	1.3021	C1orf21	-1.39743
					IGHA1	1.302	YAF2	-1.39743
					ISG20L2	1.302	FAM92A1	-1.39723
					SMCR8	1.3016	DNPEP	-1.39684
					PNPLA7	1.3012	FAM76B	-1.39684
					TERF2IP	1.3012	SNX14	-1.39645
					MCM5	1.3012	STXBP6	-1.39626
					KDELR2	1.3009	PTBP2	-1.39606
					ELL2	1.3008	BTBD1	-1.39587
					EOMES	1.3007	ALG8	-1.39567
					AFF4	1.3006	HDAC4	-1.39548
					SNX22	1.3006	ZNF236	-1.39548
					UBE3C	1.3005	S100A10	-1.39548
					NEK9	1.3005	PJA1	-1.39548
					DKK1	1.3005	SIRT1	-1.39528
					FAM84A	1.3004	LTB4DH	-1.39509
					FOXO6	1.3004	SNORA78	-1.39489
					GARNL1	1.3003	NUDT4	-1.3947
					KRT6A	1.3003	RORA	-1.39431
					INHBB	1.3002	C18orf55	-1.39373
					C13orf18	1.3001	RBP1	-1.39334
					EPS8L1	1.3	REEP5	-1.39315
					SLC7A6OS	1.3	G0S2	-1.39276
							ARHGAP29	-1.39237
							LDHC	-1.39179
							MCPH1	-1.39159
							TBC1D25	-1.39159
							PKNOX1	-1.39121
							C1orf97	-1.39063
							ADCK2	-1.39043
							PDCD2	-1.39005
							RANBP3L	-1.38966
							FAM70A	-1.38947
							ZNF268	-1.38927
							NUP98	-1.38908
							RPIB9	-1.38908
							FRAT2	-1.38908
							MAZ	-1.38889
							LOC643988	-1.38889
							EPB41L1	-1.3887
							ZNF367	-1.3885
							DAZAP1	-1.38831
							IL17A	-1.38793
							ATP6V1E2	-1.38793
							TMEM42	-1.38793
							MAP3K2	-1.38754
							C21orf25	-1.38735
							TSPAN7	-1.38715
							AK3	-1.38696
							HSPE1	-1.38696
							EIF2AK4	-1.38677
							KLRB1	-1.386
							FGFR2	-1.38581
							C6orf114	-1.38581
							PRPF39	-1.38562
							PNMA6A	-1.38466
							PCMT1	-1.38447
							LOC645323	-1.38427
							CTBP2	-1.38427
							AMACR	-1.38408
							C1orf41	-1.38408
							UBE2S	-1.38389
							VPS54	-1.3837
							INSIG1	-1.3837
							PLGLB1	-1.38351
							CCNYL1	-1.38351
							SALL1	-1.38293
							SMOC1	-1.38274
							TIRAP	-1.38255
							MTMR12	-1.38236
							TSPAN5	-1.38217
							EVC	-1.38198
							ZNF264	-1.38198
							EIF2S1	-1.38198
							ZNF283	-1.38198
							NSUN6	-1.38179
							RNPS1	-1.38179
							ACY1	-1.3816
							RAB2A	-1.38141
							SLC7A1	-1.38141
							HSP90AA1	-1.38141
							PTPN12	-1.38083
							SPO11	-1.38083
							LOC144871	-1.38064
							ZNF587	-1.38045
							MPP7	-1.38045
							MAP3K3	-1.38045
							MSRB2	-1.38045
							TRPM7	-1.38026
							TMCO1	-1.38007
							KEAP1	-1.38007
							LIN7C	-1.3795
							FOXD1	-1.37931
							HNRPF	-1.37931
							TOP2B	-1.37912
							ANAPC10	-1.37817
							KIAA1715	-1.37798
							LOC728213	-1.37798
							LOC644538	-1.37741
							CMTM3	-1.37684
							RNASEH2B	-1.37684
							BCHE	-1.37665
							GRB14	-1.37646
							ELF4	-1.37571
							FIGNL1	-1.37533
							LXN	-1.37533
							C6orf129	-1.37533
							TADA2L	-1.37495
							EMG1	-1.37457
							ZNF45	-1.37457
							DAP3	-1.37438
							CXorf45	-1.37419
							ZNF287	-1.37419
							KCNK1	-1.37419
							LIMCH1	-1.37382
							CMPK	-1.37382
							MOBP	-1.37344
							FKBP7	-1.37344
							ADH5	-1.37344
							LOC284926	-1.37344
							TOR1AIP2	-1.37325
							ANKRD10	-1.37212
							HMMR	-1.37212
							INHBC	-1.37193
							SPOCK3	-1.37193
							C1orf58	-1.37174
							RDM1	-1.37174
							WDR5B	-1.37137
							RAB26	-1.37137
							LPGAT1	-1.37099
							POLS	-1.37061
							GPSM2	-1.37024
							RPAP2	-1.37024
							PDCD5	-1.37005
							CARS	-1.37005
							TBCCD1	-1.37005
							BRMS1L	-1.36986
							ZMIZ1	-1.36968
							TPSAB1	-1.3693
							PIGP	-1.3693
							C19orf12	-1.3693
							ZC3HAV1L	-1.36911
							ACBD6	-1.36893
							CXXC4	-1.36874
							GNAI1	-1.3678
							YY1AP1	-1.3678
							TLE3	-1.36761
							GPM6B	-1.36761
							PACSIN1	-1.36761
							PRDX5	-1.36761
							C1orf9	-1.36761
							PPA2	-1.36743
							PUS7L	-1.36743
							ATP10D	-1.36743
							UBE2J1	-1.36724
							BOLA3	-1.36724
							ALDH3A2	-1.36705
							MKLN1	-1.36687
							KRT10	-1.36687
							ELOVL4	-1.36668
							ZNF441	-1.36649
							SNX5	-1.36631
							BCLAF1	-1.36612
							IRAK1BP1	-1.36612
							ZNF304	-1.36593
							ID1	-1.36575
							LPPR4	-1.36556
							ARL4A	-1.36556
							EBF3	-1.36519
							PURA	-1.36519
							LOC201164	-1.36519
							RWDD4A	-1.36519
							C1orf102	-1.36519
							C7orf30	-1.365
							PMCH	-1.365
							TMEM161A	-1.36482
							NUDT15	-1.36426
							THADA	-1.36407
							ZNF710	-1.36407
							EIF5A	-1.36388
							FLJ10781	-1.36388
							GNB4	-1.3637
							LOC222159	-1.36277
							CARS2	-1.36277
							GAS2L3	-1.36221
							SLC11A2	-1.36184
							AMY1A	-1.36184
							OSR2	-1.36184
							PCDH10	-1.36166
							C6orf107	-1.36129
							THAP5	-1.3611
							CHPT1	-1.36091
							C4orf27	-1.36073
							PKNOX2	-1.36054
							SSH2	-1.36017
							KLHL7	-1.36017
							KIAA1450	-1.36017
							LOC56757	-1.36017
							SETD2	-1.3598
							FOXO1	-1.35962
							LENG4	-1.35906
							PDK1	-1.35906
							SEC61G	-1.35833
							PSMF1	-1.35814
							MTHFD2	-1.35814
							POLD2	-1.35777
							MRPL39	-1.35759
							PPP2R5A	-1.3574
							DPH3	-1.35685
							C10orf119	-1.35685
							TRIM8	-1.35648
							TRIOBP	-1.35648
							NFIX	-1.35612
							C1orf218	-1.35593
							TCEAL3	-1.35556
							C21orf89	-1.35538
							CRTAP	-1.35538
							FAM35A	-1.3552
							ARTS-1	-1.35501
							PRRG4	-1.35483
							KIAA0232	-1.35465
							SEC24A	-1.3541
							UBE2R2	-1.3541
							EML1	-1.3541
							CORO1C	-1.35391
							FLJ32065	-1.35391
							ZCCHC2	-1.35373
							PIGX	-1.35373
							PER3	-1.35355
							CGGBP1	-1.35355
							CENPI	-1.35336
							NR4A3	-1.35336
							ATP1B3	-1.35318
							JUN	-1.35281
							VDAC3	-1.35263
							SIM2	-1.35227
							DDHD1	-1.3519
							HNRNPR	-1.35172
							GPD2	-1.35172
							POLR3H	-1.35153
							STRN3	-1.35153
							ZNF706	-1.35153
							BMP2K	-1.35135
							SUCLG2	-1.35135
							MAGEH1	-1.35135
							TSPO	-1.35099
							TMEM140	-1.35026
							PTGES3	-1.34935
							SLC16A14	-1.34935
							C3orf15	-1.34898
							ARHGAP28	-1.34898
							ZNF410	-1.34898
							SLC39A14	-1.3488
							PCDH7	-1.3488
							HCCS	-1.3488
							ENAH	-1.3488
							PPM1A	-1.34862
							PPIA	-1.34844
							GSC	-1.34844
							CUL2	-1.34735
							USP28	-1.34716
							HEATR3	-1.34716
							NUP37	-1.34716
							CCDC74B	-1.34716
							RXRA	-1.34698
							NDRG2	-1.3468
							STUB1	-1.34662
							BMPR1A	-1.34626
							ACAA2	-1.3459
							CPS1	-1.3459
							PSMB2	-1.3459
							TMEM65	-1.3459
							C1orf19	-1.3459
							E2F8	-1.34517
							PPP2R3C	-1.34499
							R3HDM2	-1.34499
							RP11-11C5.2	-1.34499
							PFKFB3	-1.34499
							C14orf32	-1.34481
							BASP1	-1.34481
							RC3H2	-1.34445
							C6orf62	-1.34445
							TTC19	-1.34409
							APEX2	-1.34409
							PPID	-1.34391
							PRDX4	-1.34391
							KRTAP4-7	-1.34372
							RGMB	-1.34354
							PGGT1B	-1.34336
							BCR	-1.34318
							ANP32A	-1.34318
							LOC389895	-1.34282
							C17orf79	-1.34282
							ZNF395	-1.34264
							CDS1	-1.34228
							TSHZ1	-1.34228
							TIGD5	-1.3421
							ZNF529	-1.34192
							ANP32E	-1.34192
							PYCR2	-1.34192
							LOC150223	-1.34192
							HNRPDL	-1.34174
							SIRT5	-1.34138
							DKFZP434A0131	-1.34138
							BACH1	-1.34138
							ANPEP	-1.34102
							SLC6A13	-1.34102
							DNAJC9	-1.34084
							YARS	-1.34084
							SPIN1	-1.34084
							C14orf149	-1.34048
							GALNACT-2	-1.3403
							NUP133	-1.3403
							UPF3A	-1.3403
							FGF13	-1.3403
							PHKA1	-1.33994
							PHF16	-1.33994
							MARVELD1	-1.33976
							SGSM1	-1.33958
							C12orf55	-1.33941
							KCTD20	-1.33923
							FLRT3	-1.33923
							HIP2	-1.33887
							SFRP1	-1.33851
							C12orf24	-1.33851
							NUDT3	-1.33815
							ZDHHC13	-1.33779
							SAR1A	-1.33779
							GOLSYN	-1.33743
							TNFRSF17	-1.33726
							ZNF682	-1.33708
							PAPSS2	-1.3369
							ZNF226	-1.3369
							GRPEL2	-1.3369
							hCG_1732469	-1.3369
							CYB5B	-1.33618
							LOX	-1.33618
							KIAA1618	-1.33583
							SH3RF1	-1.33547
							NKX2-2	-1.33494
							LOC729615	-1.33494
							DYNC1LI1	-1.33476
							GOLIM4	-1.33458
							AGA	-1.33404
							ZNF480	-1.33369
							MCL1	-1.33351
							ANP32B	-1.33351
							PHF19	-1.33298
							PDHB	-1.33298
							EIF4H	-1.33262
							BRD7	-1.33245
							ANTXR2	-1.33245
							CXADR	-1.33245
							ZNF252	-1.33245
							LOC400027	-1.33209
							UCHL5	-1.33191
							PEX11A	-1.33174
							R3HCC1	-1.33156
							JAG2	-1.33156
							API5	-1.3312
							KLHDC3	-1.33103
							C5orf24	-1.33103
							CINP	-1.33103
							GPR160	-1.33103
							SREBF2	-1.33085
							PARVA	-1.33085
							EBP	-1.33085
							ALDOA	-1.33067
							SHB	-1.33049
							AP4B1	-1.32996
							FBXO7	-1.32996
							ARL8B	-1.32979
							ARL6	-1.32979
							ARID5B	-1.32943
							PLSCR1	-1.32926
							RCAN3	-1.32908
							GPR125	-1.32855
							CNOT6	-1.32855
							MYD88	-1.32855
							GNB1L	-1.32837
							LUC7L2	-1.3282
							C9orf40	-1.32802
							RP5-1022P6.2	-1.32784
							TEX261	-1.32767
							H6PD	-1.32749
							GPR180	-1.32749
							FLJ40330	-1.32714
							RECK	-1.32714
							BRWD1	-1.32714
							GNAQ	-1.32696
							ANXA6	-1.32679
							MORN2	-1.32679
							TXNDC17	-1.32573
							HINT1	-1.32573
							TM4SF19	-1.32538
							MANEA	-1.32521
							TMLHE	-1.32503
							SLC25A40	-1.32503
							LOC646405	-1.32503
							LOC729810	-1.32485
							PSMC2	-1.32468
							PTGER2	-1.32468
							ZNF383	-1.32468
							FLJ39609	-1.32415
							TRDMT1	-1.32398
							FLJ25076	-1.32398
							ADK	-1.3238
							ZNF320	-1.32363
							NT5C2	-1.32345
							C16orf70	-1.32345
							AGPAT3	-1.32345
							KIF1B	-1.32328
							NAT12	-1.3231
							KIAA1377	-1.32293
							LRRFIP1	-1.32275
							MGC24039	-1.32275
							PTP4A1	-1.32258
							KCNH6	-1.32223
							PRKAR1A	-1.32223
							AK1	-1.32205
							PPAP2A	-1.32188
							MAPRE2	-1.32188
							TPRKB	-1.32188
							SLC2A1	-1.32153
							NCAPH2	-1.32153
							CCNE2	-1.32153
							AGPS	-1.32153
							DNAH11	-1.321
							hCG_40738	-1.321
							ZBED3	-1.321
							RIF1	-1.32083
							M-RIP	-1.32083
							ZC3H6	-1.32083
							TGFBR3	-1.32031
							NUCKS1	-1.32031
							SOCS2	-1.32031
							SELENBP1	-1.32031
							KCMF1	-1.32013
							NAGPA	-1.32013
							SAMD5	-1.31961
							RNF145	-1.31944
							FAM49B	-1.31926
							ASXL2	-1.31909
							NFYB	-1.31909
							RABGEF1	-1.31891
							SIAH2	-1.31891
							DTNA	-1.31874
							DPY19L2P2	-1.31857
							RAB3D	-1.31857
							NRF1	-1.31839
							CTSL2	-1.31839
							IARS	-1.31839
							SIL1	-1.31839
							TMEM99	-1.31822
							IMPA1	-1.31822
							NOLA1	-1.31822
							FOXO3	-1.31804
							DAG1	-1.31735
							C7orf36	-1.31718
							PHGDH	-1.31718
							TRIM24	-1.317
							COX15	-1.31666
							KIF2A	-1.31614
							HOXC6	-1.31614
							ROR1	-1.31579
							TMEM123	-1.31579
							FLJ20035	-1.31562
							CBLB	-1.31544
							MLL5	-1.31544
							PALMD	-1.31527
							YIPF5	-1.31527
							NUAK1	-1.31527
							JAZF1	-1.3151
							TRA2A	-1.31492
							FLJ13236	-1.31492
							ZDHHC20	-1.31492
							MSH5	-1.31458
							SDHD	-1.31458
							BUB3	-1.31441
							CCT4	-1.31441
							ANGPTL7	-1.31441
							C16orf14	-1.31406
							DUSP22	-1.31406
							TANC2	-1.31354
							KLHL20	-1.31337
							PTPN1	-1.3132
							LRRC2	-1.3132
							CERK	-1.31303
							ID2B	-1.31285
							GRM7	-1.31268
							NR2C2	-1.31251
							USP34	-1.31251
							LOC162073	-1.31251
							EHMT2	-1.31251
							GLIPR1	-1.31234
							C9orf69	-1.31234
							FOXP1	-1.31199
							CACNA1D	-1.31182
							NIN	-1.31182
							RP13-15M17.2	-1.31165
							MXD4	-1.31165
							CSMD2	-1.31148
							C1orf67	-1.31148
							CCDC68	-1.31148
							ETFA	-1.31148
							TRIM26	-1.3113
							QSER1	-1.3113
							SELS	-1.3113
							ZNF518	-1.31079
							DNAJA4	-1.31079
							MRPL16	-1.31079
							WBSCR19	-1.31062
							SPTY2D1	-1.31044
							ALMS1	-1.31044
							MSL2L1	-1.31044
							NGLY1	-1.31044
							LARP2	-1.31027
							ACVR1	-1.31027
							HSPA4	-1.30993
							GYPA	-1.30993
							TMTC4	-1.30993
							RB1CC1	-1.30976
							PTPMT1	-1.30959
							NOV	-1.30924
							CNKSR2	-1.30924
							BCL7B	-1.3089
							PFTK1	-1.30873
							EIF4G3	-1.30873
							COMMD2	-1.30873
							TRIM59	-1.30856
							LOC401152	-1.30822
							C9orf39	-1.30822
							HECTD1	-1.30822
							C13orf15	-1.30787
							TMEM55A	-1.3077
							ACVR1C	-1.3077
							LOC647515	-1.3077
							CRLF3	-1.30753
							FAM120A	-1.30753
							GABRD	-1.30753
							HDGFRP3	-1.30736
							ORC5L	-1.30736
							YTHDC2	-1.30719
							RANBP2	-1.30719
							TCEB1	-1.30719
							OR7E38P	-1.30719
							ASF1A	-1.30702
							PCBP1	-1.30702
							RPL32P3	-1.30668
							STK33	-1.30668
							BAZ1B	-1.30651
							HEATR2	-1.30634
							RGPD5	-1.30634
							PPP1R12B	-1.30599
							NARG2	-1.30599
							SP2	-1.30599
							CALD1	-1.30582
							GPER	-1.30582
							AKT3	-1.30531
							WDR22	-1.30531
							BET1	-1.30497
							SETDB2	-1.30463
							GARS	-1.30463
							BXDC1	-1.30463
							LOC348262	-1.30446
							APOL2	-1.30429
							HKR1	-1.30395
							ERGIC2	-1.30378
							COMMD9	-1.30378
							C6orf157	-1.30361
							KIAA1622	-1.30344
							TICAM2	-1.30327
							PXDN	-1.30327
							PARP11	-1.30327
							MGC7036	-1.30327
							REEP3	-1.30293
							CNNM3	-1.30293
							FBXL17	-1.30276
							MED28	-1.30276
							WDR52	-1.30276
							ZNF275	-1.30259
							FCHSD2	-1.30259
							HSPA9	-1.30242
							TAF13	-1.30242
							C18orf1	-1.30225
							OSBPL11	-1.30208
							ANXA11	-1.30208
							RFXDC2	-1.30191
							AFAP1L2	-1.30191
							ENC1	-1.30174
							ZNF468	-1.30174
							CHM	-1.30157
							LOC144097	-1.30157
							SERF1A	-1.30141
							LOC283075	-1.30141
							MST101	-1.30141
							OLFML1	-1.3009
							NHS	-1.30073
							RSPH10B	-1.30056
							ATP6V0E1	-1.30056
							NDUFA6	-1.30056
							FAM76A	-1.30022
							IDH1	-1.30022
							GCSH	-1.30022
							MLLT10	-1.30005
							ARNTL2	-1.30005
							NPL	-1.30005
							PLDN	-1.30005
