# Supplementary material for: Target Gene Analysis by Microarrays and Chromatin Immunoprecipitation Identifies HEY Proteins as Highly Redundant bHLH Repressors
Source: PLoS Genet. 2012 May 17;8(5):e1002728. doi: 10.1371/journal.pgen.1002728 (PMC3355086; doi:10.1371/journal.pgen.1002728)
Supplement: Table S2 — Statistics of ChIPseq analysis. ChIPseq data for HEK293 with induced (+dox) and uninduced (-dox) HEY expression were generated using the Illumina sequencing platform. Reads were mapped against the human hg19 refseq genome using bowtie with standard parameters. Peaks were identified using MACS. The HEY2 uninduced control was also used as control for HEY1. (XLSX) [file pgen.1002728.s004.xlsx]

## Sheet: Tabelle1
	HEY1 +dox	HEY2 -dox	HEY2 +dox	HEYL -dox	HEYL +dox
total Reads	13073816	13525913	14040194	16142238	15142197
Mapped Reads	12250465	9047086	12386941	15137928	13839026
Mapped Reads %	93.7	66.8	88.2	93.8	91.4
	HEY1		HEY2		HEYL
Peaks	9606		10560		60940
