# Supplementary material for: Target Gene Analysis by Microarrays and Chromatin Immunoprecipitation Identifies HEY Proteins as Highly Redundant bHLH Repressors
Source: PLoS Genet. 2012 May 17;8(5):e1002728. doi: 10.1371/journal.pgen.1002728 (PMC3355086; doi:10.1371/journal.pgen.1002728)
Supplement: Table S3 — ChIPseq peaks for HEY1. Shown are the locations of all HEY1 ChIPseq peaks, by giving the start and the end point of each peak as well as the summit position (location with highest enrichment). tags = total number of reads attributed to peak; pvalue = given as −10*log10(pvalue); fold = fold enrichment; FDR = false discovery rate; height = peak height; TSS Distance = distance to closest transcription start site; given are also the location and orientation of the Gene with the closest TSS. (XLSX) [file pgen.1002728.s005.xlsx]

## Sheet: Tabelle1
chr	start	end	summit		tags	pvalue	fold	FDR	Height		TSS Distance	GeneStart	GeneEnd	Symbol	Strand
chr1	28915	29754	29360		49	101.27	9.78	9.27	28		6713	35245	36073	FAM138A	-
chr1	564385	570519	565125		1239	1701.32	9.65	0	107		56909	621096	622034	OR4F16	-
chr1	713977	714713	714365		34	232.53	26.92	1.86	17		-6955	721320	722513	AL669831.2	+
chr1	762624	763596	763240		35	92.77	10.41	9.72	15		41920	721320	722513	AL669831.2	+
chr1	805127	805661	805365		13	57.35	13.35	14.8	10		-54895	860260	874671	SAMD11	+
chr1	839758	840564	840170		52	242.86	24.24	1.66	33		-20090	860260	874671	SAMD11	+
chr1	840601	841185	840855		18	68.7	15.57	12.79	16		-19405	860260	874671	SAMD11	+
chr1	851671	853329	852085		114	611.28	39.75	0.05	47		-8175	860260	874671	SAMD11	+
chr1	855985	856857	856565		95	535.37	24.51	0.04	45		-3695	860260	874671	SAMD11	+
chr1	858484	861356	859285		584	3100	146.97	0	159		-975	860260	874671	SAMD11	+
chr1	870457	872056	871445		174	1054.44	41.8	0	66		-3210	874655	879639	SAMD11	+
chr1	874998	878374	877295		1790	3100	409.23	0	437		839	876456	878374	SAMD11	+
chr1	895894	897060	896035		40	111.78	10.47	8.31	13		-794	896829	897858	KLHL17	+
chr1	933225	937589	935425		596	3100	63.64	0	101		-64	934350	935361	HES4	-
chr1	1014948	1015529	1015275		16	80.67	14.68	10.91	10		4177	1017526	1019452	C1orf159	-
chr1	1167152	1168168	1167805		60	326.08	20.34	0.44	21		176	1167629	1170421	B3GALT6	+
chr1	1242601	1244733	1243415		307	2405.93	69.2	0	91		-532	1243947	1247057	PUSL1	+
chr1	1283914	1285301	1285015		65	237.28	10.78	1.77	13		-523	1270659	1284492	DVL1	-
chr1	1342357	1342985	1342655		25	55.85	5.49	15.27	11		15	1340489	1342670	MRPL20	-
chr1	1509757	1510484	1510095		29	77.87	7.49	11.56	12		154	1477053	1510249	SSU72	-
chr1	1534562	1536169	1535125		154	929.82	37.08	0	50		351	1533392	1535476	RP11-345P4.5	-
chr1	1623752	1625242	1624925		56	183.15	11.58	3.35	14		-758	1592940	1624167	RP11-345P4.4	-
chr1	1676877	1678439	1677225		60	194.65	10.81	2.89	13		206	1656853	1677431	SLC35E2	-
chr1	1709378	1710740	1709910		77	317.92	23.53	0.49	33		-51	1693104	1709859	NADK	-
chr1	1821281	1822950	1822385		72	223.84	10.7	2.17	15		-110	1735847	1822275	GNB1	-
chr1	1821281	1822950	1822385		72	223.84	10.7	2.17	15		-110	1735847	1822275	GNB1	-
chr1	1821281	1822950	1822610		72	223.84	10.7	2.17	15		-335	1735847	1822275	GNB1	-
chr1	1821281	1822950	1822610		72	223.84	10.7	2.17	15		-335	1735847	1822275	GNB1	-
chr1	1838656	1839324	1839030		33	143.84	18.3	5.6	24		-7236	1846266	1848733	CALML6	+
chr1	1840031	1840985	1840800		48	181.99	12.84	3.4	18		-5466	1846266	1848733	CALML6	+
chr1	1850101	1851046	1850690		47	272.87	25.97	0.85	21		5	1849376	1850695	TMEM52	-
chr1	2158637	2161388	2159075		253	1545.96	31.29	0	39		-1059	2160134	2241558	SKI	+
chr1	2460689	2462183	2461805		146	1048.48	51.3	0	54		-121	2460184	2461684	HES5	-
chr1	2472946	2473672	2473170		32	144.26	13.61	5.59	15		-11486	2460184	2461684	HES5	-
chr1	2477459	2478578	2477870		95	613.03	46.47	0.05	53		-9208	2487078	2492153	TNFRSF14	+
chr1	3269031	3270169	3269795		53	342.94	26.92	0.46	16		-43260	3313055	3350857	PRDM16	+
chr1	3309514	3310720	3310270		90	757.59	41.17	0.06	25		-2785	3313055	3350857	PRDM16	+
chr1	3318726	3319448	3319085		21	111.64	15.83	8.29	10		6030	3313055	3350857	PRDM16	+
chr1	3320070	3321072	3320500		62	447.49	36.05	0.04	26		7445	3313055	3350857	PRDM16	+
chr1	3370826	3371331	3371015		19	56.28	7.58	15	12		25	3370990	3397677	ARHGEF16	+
chr1	3426539	3427473	3427095		35	132.02	14	6.69	15		-13814	3407489	3413281	MEGF6	-
chr1	3568552	3569656	3568925		47	174.28	11.03	3.84	14		-159	3569084	3652765	TP73	+
chr1	3585312	3585863	3585510		41	285.62	31.2	0.72	28		-16185	3551578	3569325	WDR8	-
chr1	3618969	3619505	3619245		25	93.52	12.06	9.74	18		12009	3607236	3649856	TP73	+
chr1	6150910	6151482	6151360		24	62.99	6.86	13.73	11		-4956	6156316	6158870	KCNAB2	+
chr1	6239093	6241076	6239915		86	438.53	23.71	0.04	19		168	6165151	6240083	CHD5	-
chr1	6295594	6296722	6296025		49	186.85	18.3	3.27	21		7	6284659	6296032	ICMT	-
chr1	6304897	6305562	6305275		53	284.07	22.61	0.82	33		1023	6304252	6305638	HES3	+
chr1	6320507	6321627	6321165		59	271.78	14.97	0.85	18		-130	6307406	6321035	GPR153	-
chr1	6329898	6330693	6330305		53	331.41	32.94	0.45	32		-9270	6307406	6321035	GPR153	-
chr1	6452710	6454614	6453860		93	453.52	20.37	0.04	20		-439	6324333	6453421	ACOT7	-
chr1	6508494	6509242	6508895		31	136.41	15.97	6.15	16		50	6508845	6521004	ESPN	+
chr1	6661803	6663763	6663095		324	2483.83	51.79	0	82		-166	6650784	6662929	KLHL21	-
chr1	6672858	6674271	6673975		83	357.98	14.12	0.26	18		230	6673745	6684093	PHF13	+
chr1	6761509	6762255	6762055		23	74.09	9.32	11.89	10		-173	6705936	6761882	DNAJC11	-
chr1	6844122	6845099	6844780		47	200.4	11.39	2.79	14		-604	6845384	7829764	CAMTA1	+
chr1	7360891	7361335	7361205		16	102.74	19	9.26	12		-166683	7527888	7829763	CAMTA1	+
chr1	7764124	7765058	7764725		34	170.26	16.19	3.98	12		-31743	7796468	7827916	CAMTA1	+
chr1	7843887	7844701	7844165		71	602.76	33.9	0.05	25		-215	7844380	7864018	PER3	+
chr1	8021212	8022135	8021495		29	88.28	8.32	10.32	10		-228	8021723	8045339	PARK7	+
chr1	8085542	8087023	8086415		259	2677.62	123.65	0	108		-72	8064464	8086343	ERRFI1	-
chr1	8483390	8484407	8483780		51	345.25	39.58	0.47	25		-54	8425936	8483726	RERE	-
chr1	8760963	8762058	8761710		51	321.23	34.79	0.47	22		1568	8716252	8763278	RERE	-
chr1	8762659	8764082	8763385		458	3100	163.89	0	198		-107	8716252	8763278	RERE	-
chr1	8766872	8767474	8767255		21	126.77	25.33	7.19	16		-3977	8716252	8763278	RERE	-
chr1	8772044	8773309	8772645		52	290.35	19.97	0.73	14		-9367	8716252	8763278	RERE	-
chr1	8877568	8878544	8878060		49	245.04	21.96	1.5	21		53296	8921064	8931356	ENO1	-
chr1	8938749	8939726	8939345		100	643.69	34.23	0.05	48		-37	8934915	8939308	ENO1	-
chr1	9188620	9189372	9189115		50	395.19	50.67	0.17	32		-275	9171228	9188840	GPR157	-
chr1	9294132	9295396	9294965		89	704.11	57	0.06	35		102	9294863	9331396	H6PD	+
chr1	9352630	9353335	9352995		22	120.95	21.84	7.77	14		56	9352939	9429591	SPSB1	+
chr1	9353518	9353934	9353745		16	69.79	10.98	12.65	11		806	9352939	9429591	SPSB1	+
chr1	9599131	9600461	9599565		152	1126.93	63.95	0	78		24	9599541	9642831	SLC25A33	+
chr1	9648414	9649601	9648865		99	617.71	34.94	0.05	42		-115	9648980	9665012	TMEM201	+
chr1	9749474	9749832	9749715		12	55.3	9.98	15.29	10		1481	9748234	9752004	PIK3CD	+
chr1	9852344	9852967	9852730		16	71.19	13.49	12.29	10		31312	9789086	9884042	CLSTN1	-
chr1	9883604	9884231	9883965		22	67.96	10.97	12.85	14		77	9789086	9884042	CLSTN1	-
chr1	9969653	9970765	9970295		86	504.16	34.11	0.04	40		99	9910167	9970394	CTNNBIP1	-
chr1	10270096	10271458	10270675		80	392.74	28.91	0.17	33		-89	10270764	10441657	KIF1B	+
chr1	10458429	10459938	10459530		94	426.83	22.82	0.15	32		361	10459169	10477566	PGD	+
chr1	10597276	10597873	10597640		18	57.33	10.81	14.81	13		1695	10595945	10596346	PEX14	+
chr1	10753900	10755384	10754935		119	824.47	36.11	0	34		-399	10713041	10754536	CASZ1	-
chr1	10764436	10765144	10764825		24	58.75	8.11	14.53	13		807	10764253	10765632	CASZ1	-
chr1	10853750	10854814	10854075		94	856.02	80.75	0	50		-88443	10764253	10765632	CASZ1	-
chr1	10854818	10855303	10854995		23	143.49	18.02	5.64	12		-89363	10764253	10765632	CASZ1	-
chr1	10895659	10896408	10896005		43	303.6	40.21	0.56	29		111922	11006532	11007927	C1orf127	-
chr1	10927175	10927681	10927335		18	58.01	8.56	14.68	12		80592	11006532	11007927	C1orf127	-
chr1	11119645	11120495	11120165		35	88.25	7.21	10.32	12		-88	11116068	11120077	SRM	-
chr1	11238105	11238994	11238505		38	245.73	26.92	1.51	17		-10893	11249398	11256038	ANGPTL7	+
chr1	11623383	11624092	11623915		36	167.6	15.81	4.39	19		30182	11593733	11597282	PTCHD2	+
chr1	11710186	11711333	11710685		128	774.2	38.68	0	60		85	11709585	11710770	FBXO2	-
chr1	11865640	11866280	11866020		23	52.56	7.21	15.79	13		-187	11866207	11903201	CLCN6	+
chr1	11968094	11969041	11968770		34	163.66	13.39	4.37	10		17710	11971241	11986480	KIAA2013	-
chr1	11994407	11994988	11994805		20	76.39	10.7	11.68	12		54	11994751	12012748	PLOD1	+
chr1	12079270	12079959	12079590		23	103.48	17.02	9.22	15		10	12079580	12092100	MIIP	+
chr1	12399776	12400432	12400100		15	70.17	17.42	12.39	11		-4822	12404922	12409306	VPS13D	+
chr1	12538069	12539021	12538270		90	739.02	26.16	0.06	21		13275	12524995	12572099	VPS13D	+
chr1	12600176	12600843	12600460		21	102.87	14.45	9.27	11		43180	12557280	12566961	VPS13D	+
chr1	12608879	12609587	12609280		28	126.92	16.97	7.2	17		47041	12638746	12656321	DHRS3	-
chr1	12655867	12656537	12656065		49	348.13	34.61	0.44	31		256	12638746	12656321	DHRS3	-
chr1	12676966	12677467	12677260		20	95.84	9.98	9.71	10		-461	12628421	12676799	DHRS3	-
chr1	12677659	12679202	12678445		73	475.49	27.74	0.04	18		-708	12627939	12677737	DHRS3	-
chr1	13870580	13871123	13870905		14	73.02	15.83	11.96	10		-30362	13801445	13840543	LRRC38	-
chr1	14026317	14027580	14026895		148	1113.93	46.59	0	55		160	14026735	14151560	PRDM2	+
chr1	14075294	14076536	14075745		97	802.62	54.32	0	37		-173	14075918	14108748	PRDM2	+
chr1	14219303	14220030	14219590		83	848	82.34	0	50		-541	14220131	14507186	C1orf196	+
chr1	15250370	15251456	15250915		43	203.23	14.42	2.75	13		289	15250626	15394648	RP1-21O18.1	+
chr1	15479754	15480821	15480115		50	303.64	25.63	0.56	19		-170	15480285	15546872	TMEM51	+
chr1	15735950	15736715	15736335		31	177.53	20.24	3.74	15		-56	15736391	15756839	EFHD2	+
chr1	15943307	15944949	15943955		238	2297.97	128.85	0	109		-83	15944038	15960801	DDI2	+
chr1	16010625	16011313	16010805		32	172.67	19.53	3.91	18		-231	16011036	16046364	PLEKHM2	+
chr1	16160283	16162821	16161455		345	3100	120.4	0	95		-12904	16174359	16266955	SPEN	+
chr1	16173324	16175412	16174165		387	3100	152.24	0	183		-194	16174359	16266955	SPEN	+
chr1	16175499	16176785	16176460		103	665.34	24.78	0.05	26		2101	16174359	16266955	SPEN	+
chr1	16225659	16226139	16225935		14	72.48	13.87	12.09	10		22864	16203071	16247401	SPEN	+
chr1	16301871	16302569	16302165		21	114.43	22.17	8.17	15		434	16272341	16302599	ZBTB17	-
chr1	16482083	16482833	16482475		43	216.6	21.63	2.49	26		72	16474873	16482547	EPHA2	-
chr1	16533194	16533946	16533595		40	239.33	23.82	1.73	21		-89	16524349	16533506	ARHGEF19	-
chr1	16563461	16563858	16563710		19	122.29	16.22	7.42	13		-215	16555170	16563495	C1orf89	-
chr1	16678614	16679267	16679030		26	119.65	14.97	7.75	14		-40	16679070	16719850	C1orf144	+
chr1	16825063	16826107	16825650		108	321.1	16.08	0.47	57		-36605	16862255	16864669	AL355149.4	+
chr1	16839464	16841163	16840455		101	439.82	22.82	0.04	32		-21800	16862255	16864669	AL355149.4	+
chr1	16938959	16940450	16939995		95	104.7	7.84	9.18	32		-59411	16999406	17000037	AL137798.2	+
chr1	16992135	16993925	16993075		96	409.75	23.35	0.14	28		-6331	16999406	17000037	AL137798.2	+
chr1	17010490	17011070	17010725		18	74.9	12.74	11.79	12		11319	16999406	17000037	AL137798.2	+
chr1	17066356	17068318	17067625		101	275.83	10.31	0.86	20		68219	16999406	17000037	AL137798.2	+
chr1	17221801	17223560	17222605		90	264.24	9.88	1.13	18		373	17222232	17267929	CROCC	+
chr1	17239996	17241301	17240670		109	466.46	19.97	0.04	39		-7775	17248445	17299459	CROCC	+
chr1	17286921	17287718	17287475		26	120.11	14.61	7.77	10		-5048	17292523	17297237	CROCC	+
chr1	17763858	17765951	17764295		251	2070.47	66.89	0	66		762	17735172	17765057	RCC2	-
chr1	17765990	17766750	17766405		55	399.67	31.2	0.14	25		-185	17733256	17766220	RCC2	-
chr1	17865780	17866902	17866395		60	373.26	27.45	0.2	21		65	17866330	18017649	ARHGEF10L	+
chr1	19228691	19229357	19229015		15	55.99	12.48	15.26	10		32	19197926	19229047	ALDH4A1	-
chr1	19281934	19283197	19282425		99	527.86	25.94	0.04	37		-81	19230774	19282344	IFFO2	-
chr1	19536353	19537379	19536830		49	160.8	12.48	4.5	20		10869	19545439	19547699	KIAA0090	-
chr1	19811649	19812796	19812475		38	158.52	11.88	4.62	10		-442	19683245	19812033	CAPZB	-
chr1	19970254	19971348	19970810		81	423.07	23.53	0.15	32		2	19970808	19984945	NBL1	+
chr1	19991063	19991694	19991365		26	145.44	17.47	5.35	14		-415	19991780	20006055	HTR6	+
chr1	20811613	20812340	20812155		41	254.34	14.75	1.42	13		558	20808884	20812713	CAMK2N1	-
chr1	20959758	20960424	20960065		24	80.4	9.99	10.98	12		117	20959948	20978004	PINK1	+
chr1	21112622	21114347	21113685		158	1135.66	34.94	0	35		80	21083659	21113765	HP1BP3	-
chr1	21114435	21115024	21114665		33	210.1	27.45	2.58	22		-849	21103191	21113816	HP1BP3	-
chr1	21502411	21503344	21503155		49	320.78	34.23	0.47	23		56943	21546431	21560098	ECE1	-
chr1	21671624	21672573	21671990		48	291.95	18.72	0.7	15		-360	21599328	21671630	ECE1	-
chr1	21985549	21986129	21985825		21	66.76	8.56	13.05	12		-6025	21944425	21979800	RAP1GAP	-
chr1	22109074	22110150	22109665		94	499.25	19.34	0.04	31		23	22054340	22109688	USP48	-
chr1	22263439	22264388	22264155		42	199.83	14.97	2.78	15		-39359	22303514	22315837	CELA3B	+
chr1	22468566	22470244	22469815		92	490.64	20.96	0.04	21		-356	22446461	22469459	WNT4	-
chr1	22668162	22668917	22668785		40	246.07	21.39	1.51	18		-109559	22778344	22857650	ZBTB40	+
chr1	22889434	22890409	22889875		84	758.71	61.75	0.06	39		-182	22890057	22930087	EPHA8	+
chr1	23037029	23037715	23037370		20	94.88	17.54	9.71	13		-88	23037458	23240236	EPHB2	+
chr1	23345558	23346434	23346070		75	397.14	24.39	0.17	39		84	23345986	23410181	KDM1A	+
chr1	23411369	23411867	23411575		13	69.52	15.83	12.67	10		6614	23410523	23418189	LUZP1	-
chr1	23494027	23495023	23494675		47	298.26	22.82	0.64	16		635	23416920	23495310	LUZP1	-
chr1	23496012	23496514	23496340		14	67.08	13.14	12.99	10		-989	23410516	23495351	LUZP1	-
chr1	23503868	23504507	23504255		36	201.7	18.24	2.74	19		46	23419936	23504301	LUZP1	-
chr1	23670104	23671620	23671225		89	576.69	34.94	0.05	28		-415	23664763	23670810	HNRNPR	-
chr1	23810482	23810880	23810625		13	57.47	10.98	14.87	11		60	23767843	23810685	ASAP3	-
chr1	23856995	23858315	23857950		44	139.23	10.7	5.89	11		-238	23832922	23857712	E2F2	-
chr1	23880839	23882350	23881610		214	2118.49	101.89	0	80		3956	23884425	23885566	ID3	-
chr1	23882473	23883712	23882845		39	136.11	12.38	6.12	12		2721	23884425	23885566	ID3	-
chr1	23884480	23885553	23884985		97	873.36	77.14	0	50		581	23884425	23885566	ID3	-
chr1	23888866	23889219	23889065		16	60.04	9.27	14.28	13		-2780	23884409	23886285	ID3	-
chr1	23945658	23946486	23946105		55	350.16	34.14	0.44	33		-7719	23953824	23967058	MDS2	+
chr1	24069528	24070781	24070465		60	137.97	9.15	6	18		503	24069962	24086387	TCEB3	+
chr1	24306360	24307022	24306495		25	155.55	20.58	4.98	13		307	24297852	24306802	SFRS13A	-
chr1	24306360	24307022	24306495		25	155.55	20.58	4.98	13		307	24297852	24306802	SFRS13A	-
chr1	24306360	24307022	24306495		25	155.55	20.58	4.98	13		307	24297852	24306802	SFRS13A	-
chr1	24306360	24307022	24306495		25	155.55	20.58	4.98	13		307	24297852	24306802	SFRS13A	-
chr1	24513546	24514515	24513875		29	95.17	9.98	9.71	10		-61	24480901	24513814	IL28RA	-
chr1	24647937	24649147	24648475		74	429.79	21.96	0.07	22		-1055	24649530	24680978	GRHL3	+
chr1	24828820	24829892	24829410		165	1139.86	50.47	0	86		23	24829387	24863506	RCAN3	+
chr1	24969400	24970050	24969685		24	104.87	13.98	9.12	14		-78	24969763	24974079	SRRM1	+
chr1	25071241	25072744	25071485		98	654.75	36.84	0.05	31		-415	25071900	25124454	CLIC4	+
chr1	25174299	25175455	25174685		39	97.83	11.41	9.64	16		80604	25229063	25255289	RUNX3	-
chr1	25524201	25524441	25524330		13	84.02	12.98	10.58	12		34593	25555506	25558923	SYF2	-
chr1	25573781	25574548	25574400		25	54.56	7.03	15.39	11		-415	25570981	25573985	C1orf63	-
chr1	25593294	25593668	25593430		14	94.2	20.58	9.73	13		-5551	25598981	25656936	RHD	+
chr1	25664656	25665442	25665100		24	80.4	11.78	10.98	11		149	25664951	25683344	TMEM50A	+
chr1	25756314	25757156	25756660		34	143.61	11.09	5.62	12		-728	25757388	25826700	TMEM57	+
chr1	25757230	25758209	25757885		46	149.34	9.98	5.21	16		474	25757411	25826700	TMEM57	+
chr1	25869986	25870397	25870145		19	117.71	18.26	8	15		74	25870071	25895377	LDLRAP1	+
chr1	25942550	25944341	25943335		260	2499.68	79.41	0	71		-624	25943959	26112698	MAN1C1	+
chr1	26097682	26098320	26098015		27	96.5	9.98	9.73	14		-545	26098560	26109191	MAN1C1	+
chr1	26126643	26127089	26126795		14	56.69	11.52	14.9	11		111	26126684	26144712	SEPN1	+
chr1	26185488	26186325	26185915		46	258.89	29.54	1.24	29		-12	26160497	26185903	C1orf135	-
chr1	26201800	26202534	26202100		42	187.28	18.54	3.24	25		-4356	26187701	26197744	PAQR7	-
chr1	26232562	26233235	26232895		25	101.78	15.97	9.24	15		13	26227059	26232908	STMN1	-
chr1	26249125	26249496	26249295		12	58.56	11.09	14.64	10		-15813	26227086	26233482	STMN1	-
chr1	26437052	26439488	26438205		140	993.99	45.92	0	27		-123	26438328	26452034	PDIK1L	+
chr1	26496061	26496721	26496350		23	80.4	8.25	10.98	10		-12	26496362	26498551	ZNF593	+
chr1	26560267	26561173	26560665		51	274.23	25.43	0.85	27		-28	26560693	26603784	CCDC21	+
chr1	26606319	26606990	26606635		31	135.68	11.65	6.14	13		22	26606613	26607941	SH3BGRL3	+
chr1	26734876	26735541	26735195		48	109.08	11.18	8.68	36		-2074	26737269	26756213	LIN28	+
chr1	26826658	26827858	26827375		71	201.2	8.62	2.77	19		27455	26799920	26801851	HMGN2	+
chr1	26946773	26947850	26947125		41	134.53	7.69	6.12	10		48364	26898761	26901225	RPS6KA1	+
chr1	26946773	26947850	26947125		41	134.53	7.69	6.12	10		48364	26898761	26901225	RPS6KA1	+
chr1	26946773	26947850	26947720		41	134.53	7.69	6.12	10		48959	26898761	26901225	RPS6KA1	+
chr1	26946773	26947850	26947720		41	134.53	7.69	6.12	10		48959	26898761	26901225	RPS6KA1	+
chr1	27021687	27024065	27022325		148	728.38	43.26	0.06	51		-199	27022524	27108595	ARID1A	+
chr1	27152816	27153806	27153160		39	59.12	5.41	14.44	12		-41	27153201	27182202	ZDHHC18	+
chr1	27191506	27192131	27191745		42	212.68	18.54	2.56	26		2092	27189653	27190947	SFN	+
chr1	27319924	27321068	27320280		55	273.4	18.97	0.85	19		19047	27331511	27339327	FAM46B	-
chr1	27339187	27339694	27339410		18	111.28	20.28	8.31	12		-77	27331513	27339333	FAM46B	-
chr1	27481430	27482004	27481645		19	92.66	14.61	9.71	12		-556	27431942	27481089	SLC9A1	-
chr1	27560696	27561597	27561075		47	218.36	19.13	2.41	23		-84	27561159	27634735	WDTC1	+
chr1	27648446	27649018	27648620		18	59.99	8.32	14.3	10		-118	27648738	27662891	TMEM222	+
chr1	27692594	27693219	27692900		24	108.39	11.98	8.81	12		7269	27696964	27700169	FCN3	-
chr1	27854410	27855127	27854775		41	156.65	16.13	4.91	26		-38106	27730730	27816669	WASF2	-
chr1	27901813	27902789	27902190		39	203.72	18.39	2.71	14		27735	27879238	27929925	AHDC1	-
chr1	27930278	27930873	27930575		28	147.63	17.32	5.27	17		76	27879397	27930651	AHDC1	-
chr1	27986325	27986712	27986450		13	70.22	12.48	12.38	10		9375	27992576	27995825	IFI6	-
chr1	28052238	28053059	28052565		37	180.62	17.97	3.55	18		-3	28052568	28087092	FAM76A	+
chr1	28384458	28385303	28384820		54	330.35	32.73	0.45	31		-222	28299979	28384598	EYA3	-
chr1	28562319	28563049	28562730		27	56.91	7.82	14.87	14		35	28562695	28564308	AL353622.3	+
chr1	28699751	28700521	28700070		24	52.55	6.86	15.79	11		3815	28696255	28823668	PHACTR4	+
chr1	28844387	28845432	28845085		78	410.52	24.96	0.14	35		307	28844778	28863387	RCC1	+
chr1	28879298	28879852	28879495		20	82.44	10.16	10.72	11		-102	28879597	28905051	TRNAU1AP	+
chr1	28907807	28908740	28908495		43	78.16	8.32	11.47	19		-165	28905058	28908330	SNHG12	-
chr1	28969242	28969959	28969655		47	244.75	19.97	1.62	26		-58	28939759	28969597	TAF12	-
chr1	28974521	28975971	28975625		60	213.13	13.14	2.54	15		-6028	28939759	28969597	TAF12	-
chr1	28994755	28995976	28995565		138	1020.03	54.91	0	66		273	28995292	29041385	GMEB1	+
chr1	29062976	29064099	29063335		62	198.6	12.76	2.83	23		-142	29063477	29069514	YTHDF2	+
chr1	29138260	29139439	29138685		112	836.12	38.93	0	38		31	29138654	29190208	OPRD1	+
chr1	29187037	29188094	29187505		32	92.02	9.15	9.73	11		-26123	29213628	29446958	EPB41	+
chr1	29240485	29242101	29241150		124	777.26	38.4	0	39		59	29241091	29391733	EPB41	+
chr1	29483153	29484228	29483545		39	126.43	9.15	7.21	11		2507	29481384	29486052	SFRS4	-
chr1	29507769	29508832	29508595		99	572.91	28.55	0.05	43		-13444	29486894	29495151	SFRS4	-
chr1	29562722	29563343	29563220		22	70.97	7.45	12.32	10		192	29563028	29652173	PTPRU	+
chr1	29563710	29565380	29564270		236	934.49	16.36	0	58		1113	29563157	29652173	PTPRU	+
chr1	30209331	30209880	30209605		16	80	17.84	10.96	13		-346346	29675080	29863259	AL049570.1	-
chr1	31280000	31281212	31280485		47	233.75	23.04	1.86	18		-49802	31206384	31230683	LAPTM5	-
chr1	31296638	31297315	31297020		20	60.88	8.32	14.07	10		53074	31342313	31350094	SDC3	-
chr1	31328665	31329654	31329195		42	217.33	12.77	2.49	11		20899	31342313	31350094	SDC3	-
chr1	31380994	31382199	31381570		87	496.2	32.44	0.04	39		38	31345982	31381608	SDC3	-
chr1	31537939	31539137	31538805		72	399.02	32.3	0.17	33		-275	31468029	31538530	PUM1	-
chr1	31627228	31627777	31627645		20	73.64	9.8	11.92	11		33355	31652593	31661000	NKAIN1	-
chr1	31628095	31628556	31628385		28	86.06	7.38	10.47	16		32615	31652593	31661000	NKAIN1	-
chr1	31711826	31713029	31712450		77	322.86	14.35	0.47	23		-51	31652592	31712399	NKAIN1	-
chr1	32228062	32228914	32228465		55	326.5	28.95	0.45	29		-1838	32222818	32226627	BAI2	-
chr1	32229107	32230763	32229900		117	499.86	19.5	0.04	33		-3273	32222818	32226627	BAI2	-
chr1	32400671	32401364	32401025		25	89.95	12.48	9.91	14		2358	32385170	32403383	PTP4A2	-
chr1	32403144	32404593	32403945		214	2162.93	96.09	0	77		-302	32384778	32403643	PTP4A2	-
chr1	32409778	32411008	32410655		41	66.59	6.1	13.07	11		-2478	32381496	32408177	PTP4A2	-
chr1	32479062	32479948	32479390		58	252.31	15.6	1.44	25		-137	32479527	32509478	KHDRBS1	+
chr1	32644781	32645831	32645305		73	321.24	17.47	0.47	28		18	32645287	32663886	TXLNA	+
chr1	32800724	32802232	32801845		64	235.94	14.14	1.78	17		135	32799433	32801980	MARCKSL1	-
chr1	32816475	32817658	32817270		51	83.91	10.13	10.6	24		-10528	32827798	32829913	TSSK3	+
chr1	32965662	32966929	32966480		178	1247.59	48.04	0	76		19849	32946631	32953461	ZBTB8A	+
chr1	33004610	33006469	33005485		131	715.31	26.62	0.06	32		455	33005030	33066591	ZBTB8A	+
chr1	33116391	33117188	33116645		43	236.32	15.93	1.79	16		-182	33116827	33118107	RBBP4	+
chr1	33207095	33207974	33207455		47	255.42	21.96	1.38	21		-57	33207512	33240571	KIAA1522	+
chr1	33283248	33283873	33283680		25	80.4	10.94	11.01	13		341	33283339	33284433	S100PBP	+
chr1	33335908	33336682	33336330		51	250.65	17.11	1.48	24		17	33327895	33336347	FNDC5	-
chr1	33351892	33352697	33352325		45	90.94	8.91	9.82	25		262	33352063	33359744	HPCA	+
chr1	33366778	33367304	33367005		25	154.69	18.72	5.05	15		34	33360447	33367039	TMEM54	-
chr1	33429293	33430853	33430360		218	1631.52	34	0	46		-469	33402055	33429891	RNF19B	-
chr1	33438557	33439045	33438775		18	50.74	6.71	16.05	11		-8426	33402046	33430349	RNF19B	-
chr1	33646630	33647228	33646885		25	77.78	8.11	11.57	12		382	33611003	33647267	TRIM62	-
chr1	33721460	33722941	33722105		114	845.21	26.78	0	21		-115	33722220	33765773	ZNF362	+
chr1	33814759	33816300	33815405		123	658.43	28.52	0.05	39		-32	33795672	33815373	PHC2	-
chr1	33895760	33896862	33896605		82	321.97	15.02	0.47	30		48	33837927	33896653	PHC2	-
chr1	35657381	35658668	35657720		58	287.73	24.4	0.72	21		1029	35648533	35658749	SFPQ	-
chr1	36348600	36349201	36348830		30	104.95	12.02	9.12	19		20	36348810	36389900	EIF2C1	+
chr1	36395953	36397391	36396715		135	682.79	22.65	0.06	41		36	36396679	36522063	EIF2C3	+
chr1	36554141	36554919	36554545		36	122.96	10.37	7.35	16		34	36554511	36558779	ADPRHL2	+
chr1	36851952	36852923	36852320		30	83.38	9.98	10.68	12		-823	36805225	36851497	STK40	-
chr1	36863262	36863655	36863475		18	84.67	11.65	10.48	13		4	36859615	36863479	LSM10	-
chr1	37499459	37500320	37499855		51	341.06	29.95	0.46	24		-125	37270219	37499730	GRIK3	-
chr1	37939764	37940519	37940195		83	415	25.86	0.14	56		42	37940153	37949978	ZC3H12A	+
chr1	37979938	37980877	37980395		46	192.88	14.08	3.14	18		-20	37958779	37980375	MEAF6	-
chr1	38077045	38077431	38077345		12	58.83	12.77	14.48	11		-15809	38059086	38061536	GNL2	-
chr1	38218438	38219023	38218795		60	432.24	28.29	0.07	34		3568	38179561	38222363	EPHA10	-
chr1	38259208	38260310	38259785		121	808.11	33.51	0	47		11	38259774	38267278	MANEAL	+
chr1	38273223	38274641	38274310		56	183.15	13.38	3.35	16		-453	38268616	38273857	YRDC	-
chr1	38512178	38513361	38512475		62	160.95	8.98	4.47	18		-25	38509523	38512450	POU3F1	-
chr1	39035688	39036215	39035905		14	50.19	11.98	16.03	12		277841	39305021	39313746	RRAGC	-
chr1	39249202	39250344	39249695		64	295.01	25.27	0.68	31		64051	39305021	39313746	RRAGC	-
chr1	39252220	39253081	39252535		33	162.25	13.73	4.43	11		61211	39305021	39313746	RRAGC	-
chr1	39269315	39270195	39269825		208	2024.81	81.29	0	113		43921	39305021	39313746	RRAGC	-
chr1	39281515	39282969	39282035		77	299.98	15.69	0.55	21		31711	39305021	39313746	RRAGC	-
chr1	39325236	39325836	39325370		26	77.5	7.49	11.62	11		125	39303870	39325495	RRAGC	-
chr1	39456549	39457318	39456935		30	137.9	14.56	5.99	13		18	39456917	39471731	AKIRIN1	+
chr1	39491740	39492360	39492075		19	71.73	9.79	12.22	10		85	39491990	39500308	NDUFS5	+
chr1	39546868	39547723	39547335		58	314.19	24.13	0.49	29		347	39546988	39568653	MACF1	+
chr1	39570545	39572548	39571035		160	853.45	22.82	0	32		-66	39571101	39720320	MACF1	+
chr1	39636219	39636874	39636595		25	128.28	15.45	7.07	12		-33772	39670367	39720047	MACF1	+
chr1	39874033	39875458	39874885		78	276.33	12.48	0.86	20		-5187	39880072	39893764	MACF1	+
chr1	40041639	40042846	40042565		60	146.09	10.98	5.31	22		-125	40038065	40042440	PABPC4	-
chr1	40254087	40255276	40254870		68	323.07	25.79	0.44	30		-337	40229357	40254533	BMP8B	-
chr1	40366609	40367931	40367555		92	501.29	22.46	0.04	27		-1	40362899	40367554	MYCL1	-
chr1	40420484	40421110	40420825		28	62.89	7.71	13.73	17		23	40420802	40435638	MFSD2A	+
chr1	40915375	40916201	40915785		50	257.85	20.64	1.39	25		6	40915779	40929352	ZNF643	+
chr1	41157126	41158143	41157735		50	246.98	20.16	1.49	20		50	41157685	41236778	NFYC	+
chr1	41248902	41250259	41249435		50	186.45	12.98	3.27	13		-249	41249684	41306124	KCNQ4	+
chr1	41444687	41446178	41445435		91	324.7	11.65	0.44	21		-345	41445780	41450660	CTPS	+
chr1	41444687	41446178	41445435		91	324.7	11.65	0.44	21		-345	41445780	41450660	CTPS	+
chr1	41444687	41446178	41445715		91	324.7	11.65	0.44	21		-65	41445780	41450660	CTPS	+
chr1	41444687	41446178	41445715		91	324.7	11.65	0.44	21		-65	41445780	41450660	CTPS	+
chr1	41469449	41469789	41469570		12	65.99	11.88	13.11	10		742	41468828	41475926	CTPS	+
chr1	41705775	41706190	41706020		14	51.37	8.05	15.93	10		1806	41651656	41707826	SCMH1	-
chr1	41706738	41708517	41708030		175	725.37	13.31	0.06	31		-204	41651656	41707826	SCMH1	-
chr1	41826618	41828156	41827235		101	535.92	22.46	0.04	27		-359	41827594	41849262	FOXO6	+
chr1	41831986	41832662	41832275		19	67.21	10.98	12.94	11		4672	41827603	41848353	FOXO6	+
chr1	41847291	41848428	41847885		59	349.02	24.96	0.44	21		20282	41827603	41848353	FOXO6	+
chr1	41961565	41962527	41962035		83	519.98	28.04	0.04	34		-11691	41944798	41950344	EDN2	-
chr1	42127391	42128919	42127915		119	626.27	22.11	0.05	31		-33269	41975684	42094646	HIVEP3	-
chr1	42383508	42384598	42383765		87	507.43	33.45	0.04	43		404	41972036	42384169	HIVEP3	-
chr1	42800212	42801296	42800970		52	259.03	16.97	1.24	17		-45496	42846466	42875836	RIMKLA	+
chr1	42846035	42846910	42846495		58	370.28	31.7	0.23	29		18	42846477	42880850	RIMKLA	+
chr1	42921841	42922572	42922265		30	183.28	20.58	3.35	13		55	42922210	42923175	PPCS	+
chr1	43147411	43149221	43148785		164	1255.6	56.72	0	48		548	43148237	43166686	YBX1	+
chr1	43232049	43233405	43233050		41	92.25	7.45	9.71	11		-295	43222115	43232755	LEPRE1	-
chr1	43282309	43283128	43282635		32	118.23	12.28	7.86	15		-160	43282795	43310654	ERMAP	+
chr1	43389658	43390585	43390075		54	176.72	11.84	3.77	22		6721	43394819	43396796	SLC2A1	-
chr1	43423193	43425068	43424020		336	1916.28	31.73	0	88		480	43395018	43424500	SLC2A1	-
chr1	43832704	43834356	43833825		94	375.73	19.25	0.2	28		-189	43830247	43833636	ELOVL1	-
chr1	43919013	43919700	43919405		26	97.39	8.32	9.68	10		74	43918832	43919479	HYI	-
chr1	43996331	43996790	43996525		17	88.06	11.48	10.31	10		-36	43996561	44088028	PTPRF	+
chr1	43997023	43997586	43997315		15	65.29	14.97	13.22	12		741	43996574	44045749	PTPRF	+
chr1	44172814	44173709	44173255		33	99.16	8.56	9.49	11		26	44173229	44303923	ST3GAL3	+
chr1	44440206	44440897	44440605		36	84.46	6.24	10.52	15		-12	44440617	44442779	ATP6V0B	+
chr1	44444560	44445737	44444860		39	119.66	9.08	7.75	10		-248	44445108	44456840	B4GALT2	+
chr1	44456935	44457895	44457205		31	62.92	8.11	13.73	13		-241	44457446	44461827	CCDC24	+
chr1	44495437	44496661	44496205		72	425.19	19.12	0.15	18		853	44468551	44497058	SLC6A9	-
chr1	44703267	44704269	44703920		90	787.62	57.05	0	40		9718	44687101	44713638	ERI3	-
chr1	44732596	44733727	44733195		86	498.53	31.61	0.04	38		-10602	44687265	44722593	ERI3	-
chr1	44791958	44792599	44792315		18	60.64	9.42	14.09	10		28595	44750502	44820910	ERI3	-
chr1	44870680	44871741	44871115		42	154.7	12.48	5.05	15		155	44870960	45117395	RNF220	+
chr1	44879162	44880372	44879715		46	205.12	20.42	2.71	17		1345	44878370	44885544	RNF220	+
chr1	44882679	44883977	44883200		79	497.39	37.74	0.04	31		4830	44878370	44885544	RNF220	+
chr1	44950990	44951756	44951515		26	73.88	7.84	11.9	10		61803	44889712	45116737	RNF220	+
chr1	45075680	45077010	45075985		64	263.96	14.95	1.13	18		-3851	45079836	45117396	RNF220	+
chr1	45097305	45098185	45097865		43	183.08	14.97	3.34	18		38	45097827	45116737	RNF220	+
chr1	45186983	45187854	45187370		32	118.23	10.45	7.86	11		-2087	45189457	45190099	C1orf228	+
chr1	45196125	45197105	45196730		50	269.38	14.56	1.1	14		6685	45190045	45191263	C1orf228	+
chr1	45240872	45241740	45241090		33	141.77	14.87	5.71	14		-218	45241308	45244451	RPS8	+
chr1	45265259	45266422	45266120		73	244.25	11.98	1.62	24		223	45265897	45271662	PLK3	+
chr1	45308476	45309320	45309085		52	272.47	19.97	0.85	24		-350	45287605	45308735	PTCH2	-
chr1	45671219	45672529	45672290		128	932.85	38.33	0	40		-62	45482071	45672228	ZSWIM5	-
chr1	45769472	45770063	45769685		20	98.42	14.61	9.61	12		2196	45553747	45771881	ZSWIM5	-
chr1	45805416	45806150	45805725		41	238.68	26	1.75	24		38	45798725	45805763	MUTYH	-
chr1	45987180	45988138	45987475		35	144.41	10.98	5.6	11		153	45976719	45987628	PRDX1	-
chr1	46268225	46270480	46269225		615	3100	292.9	0	310		-60	46269285	46501329	MAST2	+
chr1	46597855	46599280	46598315		69	347.71	20.18	0.44	18		268	46527622	46598583	PIK3R3	-
chr1	46663688	46664616	46664235		51	216.22	17.11	2.5	24		-203	46660254	46664032	POMGNT1	-
chr1	46767166	46769237	46768955		68	66.86	5.17	13.05	11		-9	46749839	46768946	LRRC41	-
chr1	47184280	47185696	47185015		57	237.32	16.97	1.77	16		-279	47140831	47184736	KIAA0494	-
chr1	47201326	47201749	47201535		15	96.37	17.42	9.73	11		-16799	47140831	47184736	KIAA0494	-
chr1	47798985	47800636	47799465		130	574.78	17.19	0.05	31		-148	47799613	47839115	CMPK1	+
chr1	47902666	47904546	47903355		184	1123.72	24.96	0	35		1666	47901689	47906363	FOXD2	+
chr1	47973538	47975319	47974135		192	1362.43	67.39	0	80		72446	47901689	47906363	FOXD2	+
chr1	47975843	47976462	47976115		20	107.13	17.11	8.93	12		74426	47901689	47906363	FOXD2	+
chr1	48001965	48002907	48002625		34	155.29	14.75	4.97	12		100936	47901689	47906363	FOXD2	+
chr1	48174814	48175977	48175275		48	213.41	12.98	2.54	13		273586	47901689	47906363	FOXD2	+
chr1	48462778	48463762	48463285		41	247.1	22.02	1.49	15		-225072	48688357	48713273	SLC5A9	+
chr1	48547893	48548620	48548225		24	104.3	12.2	9.19	11		-140132	48688357	48713273	SLC5A9	+
chr1	50489408	50489918	50489610		19	120.22	23.4	7.78	15		29620	50459990	50461874	AL645730.1	+
chr1	50799197	50799661	50799420		16	59.98	10.81	14.3	13		87562	50883232	50886982	DMRTA2	-
chr1	51425196	51426262	51425915		168	1267.02	42.43	0	68		-115	50917758	51425800	FAF1	-
chr1	51433347	51436105	51434285		414	3100	154.74	0	186		-82	51434367	51440305	CDKN2C	+
chr1	51442550	51444946	51444005		373	3100	95.84	0	95		8389	51435616	51440230	CDKN2C	+
chr1	51701640	51702736	51702065		114	840.14	49.02	0	53		54	51702011	51737234	RNF11	+
chr1	51795584	51796515	51796125		69	383.19	19.2	0.2	24		-251	51771696	51795874	TTC39A	-
chr1	51983374	51985785	51984905		168	982.64	36.21	0	36		-6	51926795	51984899	EPS15	-
chr1	52088218	52088484	52088355		10	54.98	11.09	15.33	10		5569	52082786	52242584	OSBPL9	+
chr1	52194813	52195870	52195235		56	298.8	21.96	0.61	22		-245	52195480	52226452	OSBPL9	+
chr1	52498990	52499569	52499340		24	68.51	8.11	12.77	14		148	52497775	52499488	KTI12	-
chr1	52520446	52521190	52520830		40	169.97	20.68	3.97	28		-967	52521797	52556388	BTF3L4	+
chr1	52607187	52608651	52607665		173	1104.59	34.32	0	55		-381	52608046	52812187	ZFYVE9	+
chr1	52831354	52832223	52831845		52	209.87	10.55	2.58	17		19	52820055	52831864	CC2D1B	-
chr1	53018283	53018833	53018635		24	68.51	7.15	12.77	13		31	52980450	53018666	ZCCHC11	-
chr1	53019017	53019587	53019265		35	180.09	15.81	3.58	19		-508	52991692	53018757	ZCCHC11	-
chr1	53191857	53192594	53192165		31	161.09	19.29	4.47	17		-16	53192181	53293014	ZYG11B	+
chr1	53307601	53309953	53308445		458	3100	93.84	0	188		37	53308408	53360670	ZYG11A	+
chr1	53421006	53421923	53421385		38	173.05	15.97	3.88	16		-7928	53429313	53453752	SCP2	+
chr1	53791879	53794374	53793805		270	2291.9	120.72	0	103		-316	53755004	53793489	LRP8	-
chr1	54072244	54072895	54072615		34	197.72	19.53	2.82	18		127262	53971910	54199877	GLIS1	-
chr1	54204082	54205905	54204825		257	1679.03	42.15	0	75		-4948	53971910	54199877	GLIS1	-
chr1	54303549	54304275	54303885		44	164.43	13.87	4.39	24		251	54284643	54304136	TMEM48	-
chr1	54752467	54753544	54753025		66	339.48	22.46	0.46	27		-30086	54704769	54722939	SSBP3	-
chr1	54871469	54873618	54872020		211	1299.38	39.93	0	55		-41	54704769	54871979	SSBP3	-
chr1	54953288	54954553	54954020		323	3100	178.7	0	177		-53910	55007930	55075797	ACOT11	+
chr1	54954704	54955341	54955115		45	315.66	35.65	0.49	30		-52815	55007930	55075797	ACOT11	+
chr1	55007576	55008325	55007835		59	327.41	22.82	0.45	31		-95	55007930	55075797	ACOT11	+
chr1	55352266	55353461	55352815		46	87.82	9.98	10.33	20		76	55315306	55352891	DHCR24	-
chr1	55679883	55681560	55681065		144	1111.38	54.67	0	46		-120073	55559226	55560992	USP24	-
chr1	56993039	56994078	56993365		41	212.42	16.22	2.58	12		-10687	56961948	56982678	PPAP2B	-
chr1	56993039	56994078	56993365		41	212.42	16.22	2.58	12		-10687	56961948	56982678	PPAP2B	-
chr1	56993039	56994078	56993550		41	212.42	16.22	2.58	12		-10872	56961948	56982678	PPAP2B	-
chr1	56993039	56994078	56993550		41	212.42	16.22	2.58	12		-10872	56961948	56982678	PPAP2B	-
chr1	56997171	56998105	56997505		32	172.76	17.42	3.91	11		-14827	56961948	56982678	PPAP2B	-
chr1	57043959	57045490	57045030		67	163.56	13.31	4.36	24		227	56960435	57045257	PPAP2B	-
chr1	57110161	57111593	57110965		96	681.08	33.28	0.06	26		-20	57044841	57110945	PPAP2B	-
chr1	57142040	57142847	57142525		23	90.89	14.97	9.82	11		31530	57110995	57181008	PRKAA2	+
chr1	58753906	58754681	58754245		26	113.8	11.82	8.24	12		217626	58928224	58971871	OMA1	-
chr1	59247736	59248701	59248185		59	234.29	15.67	1.87	25		1600	59246465	59249785	JUN	-
chr1	59248787	59251155	59250155		112	476.09	15.46	0.04	16		-370	59246465	59249785	JUN	-
chr1	59280730	59281481	59281095		45	305.37	41.18	0.56	33		-31310	59246465	59249785	JUN	-
chr1	59281753	59282652	59282125		100	916.35	94.71	0	73		-32340	59246465	59249785	JUN	-
chr1	59368852	59370041	59369400		68	438.46	31.2	0.04	24		-119615	59246465	59249785	JUN	-
chr1	59680313	59680842	59680535		17	85.88	15.36	10.46	12		-81932	59762467	59844509	FGGY	+
chr1	60280508	60280984	60280855		18	103.38	15.76	9.23	12		11	60280844	60338679	HOOK1	+
chr1	61515697	61517090	61516770		71	329.5	22.69	0.45	24		-2732	61519502	61798258	NFIA	+
chr1	61522384	61523337	61522990		44	185.65	16.64	3.28	20		3488	61519502	61798258	NFIA	+
chr1	61542280	61543224	61542785		52	382.23	36.42	0.2	23		-161	61542946	61928459	NFIA	+
chr1	61545486	61545986	61545860		20	132.65	20.58	6.54	13		-1579	61547439	61872399	NFIA	+
chr1	61547273	61550015	61548145		367	3100	226.42	0	141		-250	61548395	61922054	NFIA	+
chr1	61556832	61557847	61557360		56	268.56	19.97	1.1	24		3276	61554084	61598700	NFIA	+
chr1	61607089	61607832	61607370		23	59.95	7.13	14.31	10		53286	61554084	61598700	NFIA	+
chr1	61783921	61784848	61784085		35	134.03	16.01	6.12	17		-34037	61818122	61869898	NFIA	+
chr1	62207919	62208671	62208475		33	209.34	24.96	2.57	17		326	62208149	62629592	INADL	+
chr1	62777052	62777555	62777360		20	105.43	15.88	9.02	14		7612	62703216	62784972	KANK4	-
chr1	62901626	62902144	62901965		28	114.41	12.31	8.16	19		-3	62901968	62908991	USP1	+
chr1	62902318	62903924	62902835		59	212.78	13.03	2.56	13		509	62902326	62917475	USP1	+
chr1	63153299	63154554	63153985		99	404.82	22.96	0.14	44		-54768	63090769	63099217	DOCK7	-
chr1	63782496	63783547	63783225		62	323.03	29.76	0.44	34		-5505	63788730	63790797	FOXD3	+
chr1	63787871	63790498	63789695		250	1263.11	26.07	0	48		965	63788730	63790797	FOXD3	+
chr1	64058755	64060234	64059475		156	1106.61	44.92	0	52		70	64059405	64065893	PGM1	+
chr1	64197331	64197841	64197505		18	111.94	15.83	8.3	10		-42188	64239693	64609068	ROR1	+
chr1	64239155	64241128	64239575		175	1319.5	51.02	0	45		-139	64239714	64647181	ROR1	+
chr1	64504872	64505757	64505375		35	194.8	22.93	2.89	17		-163935	64669310	64733051	UBE2U	+
chr1	64637929	64638842	64638405		34	128.56	10.98	7.03	11		-30905	64669310	64733051	UBE2U	+
chr1	64694932	64695583	64695060		22	113.02	13.14	8.3	10		13924	64681136	64710023	UBE2U	+
chr1	64702077	64702837	64702655		25	81.91	9.15	10.74	11		21519	64681136	64710023	UBE2U	+
chr1	64935496	64937494	64935845		132	780.59	28.95	0	28		-630	64936475	65158741	CACHD1	+
chr1	64937576	64937876	64937715		13	86.49	17.42	10.48	10		1240	64936475	65158741	CACHD1	+
chr1	64971621	64972352	64971890		34	233.47	17.42	1.86	10		292	64971598	65158736	CACHD1	+
chr1	64971621	64972352	64972095		34	233.47	17.42	1.86	10		497	64971598	65158736	CACHD1	+
chr1	64971621	64972352	64972095		34	233.47	17.42	1.86	10		497	64971598	65158736	CACHD1	+
chr1	64971621	64972352	64971890		34	233.47	17.42	1.86	10		292	64971598	65158736	CACHD1	+
chr1	65209847	65211155	65210565		111	564.9	27.45	0.05	44		-213	65210778	65298915	RAVER2	+
chr1	65431466	65432537	65432090		59	362.91	26.15	0.26	22		-87344	65341668	65344746	JAK1	-
chr1	65466911	65467340	65467050		20	136.61	18.54	6.15	13		-122304	65341668	65344746	JAK1	-
chr1	65468185	65468893	65468515		47	224.07	16.28	2.17	23		-123769	65341668	65344746	JAK1	-
chr1	65532012	65533886	65532635		224	2115.74	68.19	0	50		-80597	65613232	65691775	AK3L1	+
chr1	65612941	65615070	65614390		189	1082.37	27.1	0	38		504	65613886	65697819	AK3L1	+
chr1	65719467	65720981	65720140		475	3100	338.78	0	222		-5	65720145	65880959	DNAJC6	+
chr1	65731013	65731857	65731515		40	196.15	23.43	2.82	22		1068	65730447	65830444	DNAJC6	+
chr1	65774729	65775913	65775625		83	569.67	52.05	0.05	44		397	65775228	65880959	DNAJC6	+
chr1	65990926	65991679	65991245		26	64.55	8.15	13.32	13		-127	65991372	66075951	LEPR	+
chr1	66258475	66259171	66258825		29	128.71	14.97	7.03	15		-40	66258865	66713326	PDE4B	+
chr1	67243624	67244575	67244135		41	163.9	10.81	4.37	13		2297	67241838	67243503	TCTEX1D1	+
chr1	67381881	67382419	67382230		19	107.14	13.87	8.93	10		8149	67386926	67390379	WDR78	-
chr1	67390249	67391315	67390600		46	295.13	30.08	0.68	18		-50	67390650	67413923	MIER1	+
chr1	67395419	67396728	67395945		52	304.44	19	0.56	12		19	67395926	67452353	MIER1	+
chr1	67519014	67520352	67519405		110	806.06	37.87	0	34		377	67465015	67519782	SLC35D1	-
chr1	67896131	67897234	67896570		58	302.72	20.55	0.56	21		-488	67878068	67896082	SERBP1	-
chr1	68150646	68152832	68150995		146	574.73	22.98	0.05	40		-364	68151359	68152269	GADD45A	+
chr1	68215720	68216297	68215955		16	55.83	9.62	15.23	10		64596	68151359	68152269	GADD45A	+
chr1	68293275	68293690	68293460		16	94.95	17.08	9.72	13		5659	68242821	68299119	GNG12	-
chr1	68297255	68299491	68298715		198	1131.4	27.1	0	37		404	68242821	68299119	GNG12	-
chr1	68682635	68683226	68682975		27	175.86	19.97	3.75	14		15229	68620926	68698204	GPR177	-
chr1	68696901	68698261	68697905		49	251.04	19	1.48	11		299	68620926	68698204	GPR177	-
chr1	69524114	69524723	69524365		16	82.46	15.83	10.74	10		-509716	70034081	70589164	LRRC7	+
chr1	70032659	70034435	70033165		126	563.07	26.61	0.05	42		-916	70034081	70589164	LRRC7	+
chr1	70686681	70687811	70687150		94	832.48	68.09	0	43		-13	70687163	70696951	SFRS11	+
chr1	70820023	70820898	70820545		28	107.25	11.21	8.91	11		34	70820511	70831920	HHLA3	+
chr1	70876216	70877195	70876830		33	118.23	10.76	7.86	11		-125	70876955	70905253	CTH	+
chr1	71513055	71513755	71513455		32	98.04	11.66	9.64	20		16	71436464	71513471	PTGER3	-
chr1	72747745	72750498	72748625		390	3100	218.51	0	138		-454	71873129	72748171	NEGR1	-
chr1	75601554	75602469	75602115		111	1153.95	112.42	0	71		1548	75600567	75627218	LHX8	+
chr1	76080299	76080991	76080665		22	74.09	10.38	11.87	12		-3864	75667816	76076801	SLC44A5	-
chr1	76081159	76082093	76081810		32	112.07	12.98	8.29	12		-5009	75667816	76076801	SLC44A5	-
chr1	76190175	76190887	76190320		28	136.36	16.61	6.14	14		-74	76190394	76229364	ACADM	+
chr1	76759896	76760754	76760235		28	147.08	20.58	5.29	12		-11367	76771602	76878688	ST6GALNAC3	+
chr1	77747328	77748145	77747640		37	213.23	19.97	2.54	16		-96	77747736	78025650	AK5	+
chr1	78147735	78150136	78149220		289	2464.99	114.45	0	105		-161	78098931	78149059	ZZZ3	-
chr1	78225170	78225709	78225510		22	114.67	13.31	8.19	11		-19799	78245309	78344106	FAM73A	+
chr1	78354005	78354973	78354295		48	240.79	15.48	1.67	16		-52	78354347	78401604	NEXN	+
chr1	78354005	78354973	78354615		48	240.79	15.48	1.67	16		268	78354347	78401604	NEXN	+
chr1	78354005	78354973	78354615		48	240.79	15.48	1.67	16		268	78354347	78401604	NEXN	+
chr1	78354005	78354973	78354295		48	240.79	15.48	1.67	16		-52	78354347	78401604	NEXN	+
chr1	78469617	78470579	78470045		53	360.68	30.5	0.26	21		-493	78470538	78483648	DNAJB4	+
chr1	79350464	79351376	79351055		41	271.9	26.92	0.85	17		32515	79355449	79383570	ELTD1	-
chr1	80868810	80870054	80869305		129	1151.32	82.75	0	62		-902540	81771845	82201015	LPHN2	+
chr1	81290581	81291349	81290990		31	136.59	16.31	6.16	16		-480855	81771845	82201015	LPHN2	+
chr1	81498510	81499412	81498775		40	263.55	28.5	1.13	18		-273070	81771845	82201015	LPHN2	+
chr1	81592633	81593541	81593005		31	136.61	12.48	6.17	11		-178840	81771845	82201015	LPHN2	+
chr1	81696710	81697090	81696905		19	127.66	17.92	7.08	14		-74940	81771845	82201015	LPHN2	+
chr1	82265527	82268181	82266700		440	3100	206.01	0	169		618	82266082	82458106	LPHN2	+
chr1	82274244	82274969	82274745		31	203.99	30.08	2.7	18		8663	82266082	82458106	LPHN2	+
chr1	82275277	82275960	82275770		26	97.94	9.15	9.65	11		9688	82266082	82458106	LPHN2	+
chr1	82852252	82853241	82852835		44	278.45	30.08	0.86	19		398759	82454076	82456393	LPHN2	+
chr1	83568308	83568780	83568535		28	223.79	25.33	2.17	16		779996	84335381	84348531	TTLL7	-
chr1	84415881	84416227	84416095		14	80.81	12.77	10.9	11		1515	84414996	84417610	TTLL7	-
chr1	84464506	84465252	84464900		29	56.2	6.49	15.23	12		-67	84372189	84464833	TTLL7	-
chr1	84543192	84544243	84543725		102	772.35	41.93	0.06	42		-20	84543745	84704181	PRKACB	+
chr1	84763898	84764536	84764175		24	149.66	28.5	5.18	18		126	84764049	84816479	SAMD13	+
chr1	84970790	84972535	84971585		203	1387.29	41.36	0	57		-389	84971974	84992571	SPATA1	+
chr1	85039748	85040219	85040045		30	161.85	15.71	4.42	20		59	85020536	85040104	CTBS	-
chr1	85155466	85156736	85156135		126	959.99	44.92	0	45		351	85131802	85156486	SSX2IP	-
chr1	85358093	85359345	85358790		61	304.31	20.96	0.56	20		106	85279087	85358896	LPAR3	-
chr1	85462225	85463430	85462740		85	603.34	57.4	0.05	45		56	85391591	85462796	MCOLN2	-
chr1	85513343	85514566	85514220		88	471.44	22.91	0.04	30		-51	85491834	85514169	MCOLN3	-
chr1	85665571	85668192	85666755		1042	3100	229.97	0	246		-27	85623356	85666728	SYDE2	-
chr1	85690311	85691018	85690655		27	156.51	19.97	4.91	14		-23248	85646842	85667407	SYDE2	-
chr1	85725095	85725762	85725425		21	67.82	8.32	12.86	10		-70	85715639	85725355	C1orf52	-
chr1	85740406	85741403	85740885		57	311.9	20.16	0.54	21		1888	85731931	85742773	BCL10	-
chr1	85741949	85742620	85742405		26	73.77	7.49	11.89	12		368	85731931	85742773	BCL10	-
chr1	85763276	85764110	85763795		39	122.06	10.12	7.68	17		-20024	85731931	85743771	BCL10	-
chr1	85929782	85931351	85930420		152	1209.53	41.42	0	35		31544	85947966	85961964	DDAH1	-
chr1	85929782	85931351	85930825		152	1209.53	41.42	0	35		31139	85947966	85961964	DDAH1	-
chr1	85929782	85931351	85930420		152	1209.53	41.42	0	35		31544	85947966	85961964	DDAH1	-
chr1	85929782	85931351	85930825		152	1209.53	41.42	0	35		31139	85947966	85961964	DDAH1	-
chr1	86041825	86043192	86042830		96	729.8	44.21	0.06	31		-289	85961422	86042541	DDAH1	-
chr1	86046064	86047771	86046465		135	665.47	27.54	0.05	42		-418	86046883	86047782	CYR61	+
chr1	86621947	86623011	86622365		61	408.53	28.9	0.14	22		90	86619756	86622455	COL24A1	-
chr1	87169455	87171284	87170335		183	1255.45	50.75	0	61		76	87170259	87209272	SH3GLB1	+
chr1	87239654	87240890	87240385		98	684.96	31.47	0.06	29		40343	87200042	87213867	SH3GLB1	+
chr1	87380226	87380913	87380445		28	61.62	6.87	13.96	14		83	87380362	87575681	HS2ST1	+
chr1	87793602	87795188	87794255		137	1108.69	54.13	0	41		104	87794151	87812788	LMO4	+
chr1	87796800	87797950	87797560		49	215.41	12.98	2.54	13		209	87797351	87811091	LMO4	+
chr1	87800678	87801544	87801095		73	422.98	33.9	0.15	47		3631	87797464	87810698	LMO4	+
chr1	88183864	88184598	88184380		27	136.36	13.45	6.14	11		386916	87797464	87810698	LMO4	+
chr1	88370218	88371122	88370725		34	194.33	20.55	2.89	14		573261	87797464	87810698	LMO4	+
chr1	88928031	88928770	88928400		67	405.94	34.94	0.14	48		-221505	89149905	89301938	PKN2	+
chr1	89149560	89150336	89149960		38	192.82	18.42	3.13	19		38	89149922	89301938	PKN2	+
chr1	89989595	89990905	89990455		71	326.44	22.9	0.45	27		60	89990395	90048520	LRRC8B	+
chr1	90097958	90099679	90098575		230	1674.19	89.13	0	125		-165	90098740	90174207	LRRC8C	+
chr1	90286182	90287478	90286605		65	278.02	14.14	0.86	17		1	90286604	90401559	LRRC8D	+
chr1	90355559	90356219	90355875		18	77.06	12.48	11.64	10		47268	90308607	90398977	LRRC8D	+
chr1	90460347	90461631	90460765		55	267.56	18.15	1.12	16		69	90460696	90494097	ZNF326	+
chr1	91182928	91183971	91183235		89	711.22	37.44	0.06	30		-441	91177159	91182794	BARHL2	-
chr1	91299992	91301142	91300660		48	152.46	12.21	5.14	17		83288	91382348	91383948	ZNF644	-
chr1	91316977	91317549	91317200		24	118.29	15.28	7.87	15		66748	91382348	91383948	ZNF644	-
chr1	91359137	91359659	91359440		17	59.43	8.32	14.42	10		24508	91382348	91383948	ZNF644	-
chr1	91487015	91488047	91487745		42	129.99	14.26	6.96	18		-133	91486005	91487612	ZNF644	-
chr1	91852574	91853326	91852915		109	323.61	11.28	0.44	55		17377	91859730	91870292	HFM1	-
chr1	91869942	91870441	91870145		29	121.66	13.1	7.68	21		147	91859730	91870292	HFM1	-
chr1	91966686	91967633	91966940		27	100.76	13.07	9.27	11		223	91966717	91973962	CDC7	+
chr1	92350648	92352177	92351765		133	695.88	30.57	0.06	47		-110	92325854	92351655	TGFBR3	-
chr1	92495215	92496340	92495505		92	507.69	30.91	0.04	42		-34	92495539	92529093	EPHX4	+
chr1	92764004	92764934	92764575		40	138.08	11.41	5.97	16		53	92764522	92853730	RPAP2	+
chr1	92950569	92952848	92952535		123	549.5	22.46	0.05	27		-907	92940319	92951628	GFI1	-
chr1	93250111	93250779	93250355		53	230.7	12.2	2.08	21		168	93202117	93250523	EVI5	-
chr1	93250873	93251297	93251025		20	56.28	8.49	14.98	15		-362	93169415	93250663	EVI5	-
chr1	93426006	93427814	93427225		173	1484.46	66.1	0	48		-168	93307724	93427057	FAM69A	-
chr1	93544423	93545122	93544750		24	82.75	9.98	10.73	11		-45	93544795	93604638	MTF2	+
chr1	93645685	93646494	93646085		32	68.65	5.56	12.79	11		165	93645920	93744270	CCDC18	+
chr1	93810957	93811956	93811355		63	432.37	31.2	0.07	25		-90	93811445	93828149	DR1	+
chr1	94146044	94147738	94147330		93	284.85	13.87	0.83	25		-32952	94057863	94114378	BCAR3	-
chr1	94311445	94313286	94312205		155	1262.29	66.1	0	48		-937	94185745	94311268	BCAR3	-
chr1	94374077	94375760	94375145		385	3100	150.58	0	181		-179	94350761	94374966	GCLM	-
chr1	94702403	94703608	94703195		192	1557.71	51.34	0	71		-74	94637307	94703121	ARHGAP29	-
chr1	94712363	94713727	94713345		174	1819.85	104.51	0	66		-10156	94667451	94703189	ARHGAP29	-
chr1	94883446	94884775	94883845		69	212.01	11.65	2.58	20		-190	94884035	94944279	ABCD3	+
chr1	95003661	95004127	95004000		12	53.46	12.48	15.58	10		-2280	94998553	95001720	F3	-
chr1	95391625	95393304	95392655		94	390.07	17.11	0.17	23		80	95362509	95392735	CNN3	-
chr1	95467943	95468738	95468605		42	256.96	23.77	1.38	20		69825	95501377	95538430	ALG14	-
chr1	95582618	95583926	95582925		113	869.1	34.82	0	30		-554	95583479	95639401	TMEM56	+
chr1	96012363	96013440	96012965		47	284.86	24.2	0.83	16		301351	95711614	95712779	RWDD3	+
chr1	96377147	96378106	96377475		37	128.09	9.15	7.06	11		665861	95711614	95712779	RWDD3	+
chr1	96474961	96476160	96475395		83	674.75	38	0.05	24		-711826	97187221	97279267	PTBP2	+
chr1	97187033	97187569	97187250		43	272.97	28.29	0.85	34		-89	97187339	97280349	PTBP2	+
chr1	98292321	98293003	98292665		27	171.67	19	3.93	12		56756	97543302	98349421	DPYD	-
chr1	98386048	98387122	98386625		44	188.12	17.97	3.25	18		-46	97543299	98386579	DPYD	-
chr1	98871875	98872415	98872100		18	107.78	20.58	8.87	13		-255179	99127279	99226056	SNX7	+
chr1	99126777	99127954	99127285		98	611.03	33.28	0.05	40		-81	99127366	99142887	SNX7	+
chr1	99729709	99730272	99730080		21	132.43	17.42	6.6	11		232	99729848	99775136	RP4-788L13.1	+
chr1	100111408	100111909	100111645		13	57.15	12.48	14.83	10		146	100111499	100160097	PALMD	+
chr1	100184473	100185023	100184680		20	95.1	11.94	9.7	11		-1631	100176381	100183049	FRRS1	-
chr1	100435353	100436228	100435595		43	140.75	11.85	5.8	19		60	100435535	100477089	SLC35A3	+
chr1	100503439	100504616	100503610		64	295.01	15.96	0.68	18		-43	100503653	100548933	HIAT1	+
chr1	100816836	100817181	100816975		12	56.21	11.61	15.22	10		-315	100817290	100928414	CDC14A	+
chr1	100817526	100818737	100818355		46	201.22	15.53	2.75	14		199	100818156	100985833	CDC14A	+
chr1	101004695	101005738	101005215		65	330.08	19.97	0.45	24		758	101004457	101005755	GPR88	+
chr1	101359945	101361073	101360405		44	253.44	24.96	1.44	16		-37	101337943	101360368	EXTL2	-
chr1	101361075	101361807	101361190		33	212.83	19	2.54	11		-442	101361632	101447309	SLC30A7	+
chr1	101747584	101748397	101748050		32	58.14	6.35	14.67	14		44404	101703646	101704720	S1PR1	+
chr1	101753973	101754555	101754335		17	66.42	10.4	13.07	10		50689	101703646	101704720	S1PR1	+
chr1	105534120	105535078	105534470		30	152.34	17.42	5.14	10		1241442	104293028	104301312	AMY1C	+
chr1	105715488	105716020	105715645		17	98.8	15.6	9.57	10		1422617	104293028	104301312	AMY1C	+
chr1	107683429	107684588	107684025		69	517.84	45.24	0.04	29		34	107683991	107691429	NTNG1	+
chr1	108151991	108152960	108152335		47	323.18	34.83	0.44	22		78791	108145724	108231126	VAV3	-
chr1	108168669	108169439	108169015		29	80.67	6.41	10.91	10		62111	108145724	108231126	VAV3	-
chr1	108224960	108225499	108225365		23	140.89	14.82	5.81	11		5761	108145724	108231126	VAV3	-
chr1	108309706	108310345	108310075		18	80.95	14.08	10.86	11		18171	108115791	108328246	VAV3	-
chr1	108507294	108508116	108507765		39	130.21	10.61	6.95	17		93	108246839	108507858	VAV3	-
chr1	108742225	108743297	108742950		73	292.24	16.08	0.7	29		-52	108677442	108742898	SLC25A24	-
chr1	109102132	109103190	109102720		95	723.11	43.4	0.06	39		9	109102711	109187522	FAM102B	+
chr1	109419350	109420201	109419755		56	346.17	28.95	0.47	29		-123	109419878	109439654	GPSM2	+
chr1	109505397	109506435	109505855		90	476.25	28.7	0.04	44		217	109472561	109506072	CLCC1	-
chr1	109618324	109618825	109618695		15	79.79	14.26	10.95	10		-102	109605121	109618593	TAF13	-
chr1	109642436	109643672	109642895		83	402.34	21.39	0.14	30		8275	109648594	109651170	C1orf194	-
chr1	109791842	109792941	109792145		50	176.75	14.68	3.77	20		-496	109792641	109818372	CELSR2	+
chr1	109825803	109826246	109825970		18	75.45	8.18	11.71	10		-162	109822189	109825808	PSRC1	-
chr1	109939762	109941323	109940535		114	353.61	17.47	0.38	42		-52	109912152	109940483	SORT1	-
chr1	110009032	110009753	110009445		37	177.99	16.35	3.75	18		195	110009250	110024759	SYPL2	+
chr1	110026229	110026979	110026850		33	151.86	15.97	5.14	16		289	110026561	110035356	ATXN7L2	+
chr1	110052132	110052648	110052365		36	211.64	19.13	2.57	23		-5	110049690	110052360	AMIGO1	-
chr1	110452986	110454140	110453615		45	220.88	17.47	2.17	14		94	110453521	110469365	CSF1	+
chr1	110663494	110664408	110664025		57	390.6	38.68	0.17	30		8963	110655062	110656569	UBL4B	+
chr1	110752332	110754950	110753040		514	3100	91.27	0	124		-925	110753965	110776666	KCNC4	+
chr1	110880297	110881629	110881145		85	317.73	15.53	0.49	27		17	110881128	110889299	RBM15	+
chr1	111149038	111150363	111149800		47	255.69	20.58	1.38	13		251	111144633	111150051	KCNA2	-
chr1	112162100	112163029	112162445		38	203.43	19.97	2.71	16		40	112162405	112259313	RAP1A	+
chr1	112281000	112282615	112282265		74	283.11	12.1	0.87	14		-243	112265724	112282022	C1orf183	-
chr1	112282693	112283373	112283055		28	123.09	18.49	7.35	20		-1033	112265724	112282022	C1orf183	-
chr1	112297661	112298936	112298225		47	116.86	15.57	8.04	22		6	112298219	112310199	DDX20	+
chr1	112532017	112532800	112532445		31	101.48	8.56	9.26	12		-668	112318431	112531777	KCND3	-
chr1	113162088	113162652	113162395		19	81.09	13.24	10.78	12		1	113153081	113162396	ST7L	-
chr1	113217626	113218275	113217975		19	56.28	8.11	14.98	10		608	113217367	113243332	MOV10	+
chr1	113249355	113250254	113249715		31	53.48	5.99	15.59	12		89	113243728	113249804	RHOC	-
chr1	113497597	113500437	113498985		540	3100	118.13	0	281		-182	113471670	113498803	SLC16A1	-
chr1	113615550	113616050	113615825		17	52.86	8.56	15.76	12		-6	113615831	113667824	LRIG2	+
chr1	113932596	113933363	113933080		28	121.85	12.2	7.71	10		-291	113933371	114225056	MAGI3	+
chr1	113933416	113934188	113933855		34	156.32	13.98	4.91	14		102	113933753	114123724	MAGI3	+
chr1	114301338	114302480	114302135		73	306.67	15.6	0.57	25		-355	114280748	114301780	PHTF1	-
chr1	114354159	114355448	114354710		60	289.28	16.97	0.73	17		180	114304455	114354890	RSBN1	-
chr1	114447121	114448274	114447560		46	118.76	7.49	7.83	12		99	114442853	114447659	AP4B1	-
chr1	114471824	114472906	114472275		57	298.22	28.38	0.64	29		-102	114472377	114516193	HIPK1	+
chr1	114533988	114534580	114534315		25	150.68	17.54	5.16	13		11620	114522695	114524871	OLFML3	+
chr1	115052937	115054452	115053890		165	1001.58	44.3	0	71		70360	115110505	115124250	BCAS2	-
chr1	116184211	116185850	116185160		131	872.54	35.94	0	34		-90	116185250	116234475	VANGL1	+
chr1	116380124	116382557	116380505		173	1232.58	56.15	0	45		2828	116378998	116383333	NHLH2	-
chr1	116518408	116519575	116519040		51	236.51	15.97	1.79	16		-79	116519119	116612675	SLC22A15	+
chr1	116915255	116916812	116915915		130	805.02	50.75	0	61		24	116915891	116928766	ATP1A1	+
chr1	117112538	117114115	117113625		104	425.68	18.09	0.15	29		-19	117057361	117113606	CD58	-
chr1	117209577	117210620	117210320		65	321.43	27.45	0.47	33		-6	117117031	117210314	IGSF3	-
chr1	117363058	117363574	117363185		20	95.14	13.24	9.7	13		66096	117297089	117297643	CD2	+
chr1	117420523	117421294	117420740		26	105.6	11.21	8.97	11		-31939	117452679	117532980	PTGFRN	+
chr1	117451948	117453387	117452945		45	149.67	10.98	5.19	11		266	117452679	117532980	PTGFRN	+
chr1	117908924	117910554	117910095		186	1357.66	39.08	0	48		24	117910071	118071494	MAN1A2	+
chr1	118148881	118149526	118149170		17	57.7	10.98	14.86	11		614	118148556	118170994	FAM46C	+
chr1	119869561	119870922	119870315		157	1371.89	66.17	0	55		-41084	119911399	119936751	HAO2	+
chr1	120190193	120191291	120190785		82	538.66	33.94	0.04	33		-395	120162000	120190390	ZNF697	-
chr1	120601612	120602542	120602225		57	219.88	12.2	2.16	21		10041	120539296	120612266	NOTCH2	-
chr1	120610902	120612835	120612290		121	227.35	8.98	2.1	26		-24	120539296	120612266	NOTCH2	-
chr1	120835783	120837511	120836065		79	260.52	12.84	1.15	17		-1207	120837272	120854844	FAM72B	+
chr1	120925231	120925754	120925630		22	93.13	10.81	9.73	13		2754	120927199	120928384	FCGR1B	-
chr1	121471114	121472211	121471795		47	59.73	9.13	14.32	23		-535858	120926979	120935937	FCGR1B	-
chr1	143743080	143745113	143743465		233	1451.77	39.93	0	64		24416	143767144	143767881	PPIAL4G	-
chr1	143913649	143914435	143914230		39	104.83	10.8	9.18	22		35	143896452	143914265	FAM72D	-
chr1	143914604	143916729	143915375		167	978.69	28.29	0	34		-1110	143896452	143914265	FAM72D	-
chr1	143929986	143931046	143930480		49	81.76	8.83	10.73	22		-16215	143896452	143914265	FAM72D	-
chr1	144339543	144341494	144341075		127	834.16	41.18	0	33		23517	144360739	144364592	PPIAL4B	-
chr1	144519666	144520897	144520065		119	1107.19	75.33	0	48		-155473	144360739	144364592	PPIAL4B	-
chr1	144520902	144521667	144521390		52	369.79	31.86	0.23	25		-156798	144360739	144364592	PPIAL4B	-
chr1	144593130	144594478	144593925		75	246.6	12.2	1.49	21		-217819	144811744	144830301	NBPF9	+
chr1	144593130	144594478	144593660		75	246.6	12.2	1.49	21		-218084	144811744	144830301	NBPF9	+
chr1	144593130	144594478	144593660		75	246.6	12.2	1.49	21		-218084	144811744	144830301	NBPF9	+
chr1	144593130	144594478	144593925		75	246.6	12.2	1.49	21		-217819	144811744	144830301	NBPF9	+
chr1	144930532	144932865	144932065		189	920.77	30.57	0	49		477	144917502	144932542	PDE4DIP	-
chr1	144941018	144941930	144941385		31	70.15	6.7	12.39	11		-8843	144917502	144932542	PDE4DIP	-
chr1	145039006	145041157	145039925		248	634.95	30.4	0.05	134		17	144994633	145039942	PDE4DIP	-
chr1	145074895	145076173	145075610		69	73.27	5.55	11.93	19		333	145074846	145075943	PDE4DIP	-
chr1	145083518	145084469	145084145		43	101.09	7.83	9.26	16		-8202	145074846	145075943	PDE4DIP	-
chr1	145091936	145093024	145092645		81	340.81	23.29	0.46	42		-3575	145096220	145116922	SEC22B	+
chr1	145096112	145096691	145096345		19	57.18	8.07	14.83	11		-186	145096531	145100984	SEC22B	+
chr1	145139358	145140284	145139815		56	204.46	11.09	2.7	20		43284	145096531	145100984	SEC22B	+
chr1	145139358	145140284	145139815		56	204.46	11.09	2.7	20		43284	145096531	145100984	SEC22B	+
chr1	145139358	145140284	145139615		56	204.46	11.09	2.7	20		43084	145096531	145100984	SEC22B	+
chr1	145139358	145140284	145139615		56	204.46	11.09	2.7	20		43084	145096531	145100984	SEC22B	+
chr1	145208471	145210441	145209075		127	482.38	19.68	0.04	34		-70	145209145	145319796	AL592307.2	+
chr1	145211464	145211966	145211825		26	52.34	4.3	15.84	12		2680	145209145	145319796	AL592307.2	+
chr1	145218712	145220394	145219555		82	251.37	13.1	1.48	20		-5042	145224597	145285911	NOTCH2NL	+
chr1	145281335	145282167	145281925		41	134.53	8.91	6.13	15		-7847	145289772	145370303	AL592307.2	+
chr1	145382462	145383479	145382875		41	85.21	5.99	10.44	12		18316	145364559	145367826	AL592307.2	+
chr1	145476739	145477824	145477415		88	605.55	30.95	0.05	31		256	145477159	145501669	LIX1L	+
chr1	145574894	145575676	145575255		33	140.78	17.83	5.8	20		-69	145575324	145578307	PIAS3	+
chr1	145595836	145596460	145596055		28	121.05	13.31	7.74	16		-460	145595119	145595595	POLR3C	-
chr1	145610666	145611336	145611155		37	209.59	21.96	2.57	22		-130	145598256	145611025	POLR3C	-
chr1	145968828	145969484	145969205		18	88.59	14.68	10.31	10		69739	145899466	145923866	GPR89C	+
chr1	146009263	146009850	146009605		18	85.02	12.48	10.44	10		47844	146034392	146057449	RP11-94I2.2	-
chr1	146373308	146373730	146373565		14	59.57	11.52	14.37	12		19	146373546	146400301	NBPF12	+
chr1	146643476	146644556	146644215		63	443.03	35.23	0.04	24		-166	146630685	146644049	PRKAB2	-
chr1	146713747	146715243	146714285		79	403.96	19.97	0.14	20		-111	146714396	146731700	CHD1L	+
chr1	147071513	147072329	147072015		56	394.89	48.67	0.17	38		27	147071988	147083492	BCL9	+
chr1	147400373	147400823	147400500		16	101.86	19	9.25	12		-49	147400549	147442160	GPR89B	+
chr1	147735536	147736286	147736005		24	76.91	11.65	11.68	13		117594	147618411	147622067	FAM108A2	+
chr1	147806378	147807460	147806765		40	131.98	13.31	6.68	16		148612	147954635	147955377	PPIAL4A	-
chr1	147930667	147931723	147931315		77	444.42	35.77	0.04	43		24062	147954635	147955377	PPIAL4A	-
chr1	147931862	147932683	147932350		57	471.1	45.92	0.04	29		23027	147954635	147955377	PPIAL4A	-
chr1	147999729	148000889	148000090		38	86.87	5.7	10.44	10		25758	148003642	148025848	NBPF14	-
chr1	148176070	148176932	148176460		94	938.91	57	0	36		85844	148251557	148262304	NBPF10	-
chr1	148192956	148193671	148193290		62	526.39	59.36	0.04	44		69014	148251557	148262304	NBPF10	-
chr1	148241280	148242168	148241780		30	112.66	12.22	8.29	12		20524	148251557	148262304	NBPF10	-
chr1	148246999	148248411	148247395		58	76.51	6.91	11.67	18		14909	148251557	148262304	NBPF10	-
chr1	148555558	148557104	148556205		113	208.51	7.21	2.59	26		110	148556095	148577660	NBPF15	+
chr1	149222563	149224299	149223635		88	359.05	13.4	0.26	17		176907	149398877	149400542	HIST2H3PS2	-
chr1	149293959	149294798	149294525		35	117.77	11.92	7.99	14		106017	149398877	149400542	HIST2H3PS2	-
chr1	149575565	149577793	149576145		314	2194.2	46.98	0	76		23488	149552657	149556510	PPIAL4C	+
chr1	149811679	149812884	149812615		43	66.04	6.02	13.1	12		150	149811110	149812765	HIST2H3C	-
chr1	149811679	149812884	149811965		43	66.04	6.02	13.1	12		800	149811110	149812765	HIST2H3C	-
chr1	149811679	149812884	149812615		43	66.04	6.02	13.1	12		150	149811110	149812765	HIST2H3C	-
chr1	149811679	149812884	149811965		43	66.04	6.02	13.1	12		800	149811110	149812765	HIST2H3C	-
chr1	149824728	149825200	149825035		18	62.15	7.87	13.83	10		854	149824181	149825836	HIST2H3A	+
chr1	149857025	149857978	149857370		32	91.03	9.98	9.82	12		862	149856010	149858232	HIST2H2BE	-
chr1	149982397	149983017	149982735		27	107.29	10.07	8.92	13		-110	149912231	149982625	OTUD7B	-
chr1	150121396	150123244	150122325		181	1518.28	55.03	0	43		155	150122170	150132260	PLEKHO1	+
chr1	150293769	150294252	150293915		29	203.94	24.96	2.69	19		-13	150293928	150325703	PRPF3	+
chr1	150336954	150337607	150337185		24	104.46	9.98	9.19	10		-2	150337187	150446032	RPRD2	+
chr1	150521183	150522109	150521545		35	98.4	10.58	9.62	16		-339	150521884	150531224	ADAMTSL4	+
chr1	150550892	150552243	150551790		57	180.02	14.26	3.58	20		-537	150549403	150551253	MCL1	-
chr1	150946126	150947755	150946850		94	532.48	24.43	0.04	23		103	150939903	150946953	LASS2	-
chr1	151031741	151032452	151032145		25	116.01	12.48	8.1	11		-54	151025422	151032091	CDC42SE1	-
chr1	151344919	151345374	151345225		17	79.44	12.98	11.3	12		-58	151339697	151345167	SELENBP1	-
chr1	151430448	151431920	151431295		192	1718.75	94.4	0	85		360	151413319	151431655	POGZ	-
chr1	151584260	151585051	151584585		33	181.52	17.47	3.39	14		27	151584558	151671567	SNX27	+
chr1	151762540	151763227	151762925		19	85.17	15.76	10.44	12		23	151752219	151762948	TDRKH	-
chr1	151881378	151882616	151881995		126	880.1	43.26	0	52		-17	151846531	151881978	THEM4	-
chr1	151945203	151945826	151945525		23	120.72	14.97	7.79	12		19529	151955394	151965054	S100A10	-
chr1	151965649	151966934	151966315		126	685.79	34.43	0.06	59		-15	151955708	151966300	S100A10	-
chr1	152008848	152009753	152009555		40	206.97	18.86	2.59	17		-44	152004982	152009511	S100A11	-
chr1	152084153	152084943	152084575		34	66.43	6.14	13.07	14		1981	152078793	152086556	TCHH	-
chr1	153233801	153234557	153234205		28	168.22	18.72	4.33	12		803	153233402	153234593	LOR	+
chr1	153651273	153651978	153651650		21	63.86	9.98	13.57	12		537	153651113	153665775	NPR1	+
chr1	153747567	153748887	153748605		78	466.91	27.13	0.04	25		32	153748573	153751133	SLC27A3	+
chr1	153755771	153756425	153756280		28	154.15	15.45	5.06	12		4603	153751677	153752600	SLC27A3	+
chr1	153894882	153895737	153895435		55	255.73	18.54	1.38	26		16	153777201	153895451	GATAD2B	-
chr1	153918215	153919552	153918490		109	538.52	19.34	0.04	31		-2933	153914755	153915557	DENND4B	-
chr1	153939018	153940242	153939770		118	800	39.93	0	47		-240	153940010	153941444	CREB3L4	+
chr1	154192647	154193795	154193230		43	165.67	13.87	4.38	15		-95	154193325	154243395	UBAP2L	+
chr1	154300727	154301664	154301185		38	117.98	12.84	7.91	17		-90	154301275	154314264	ATP8B2	+
chr1	154377416	154378475	154377745		37	153.59	13.76	5.07	13		-346	154378091	154407059	IL6R	+
chr1	154540058	154540708	154540455		42	105.95	10.47	8.98	29		198	154540257	154552502	CHRNB2	+
chr1	154580290	154580739	154580505		20	122.01	13.73	7.68	11		19883	154574554	154600388	ADAR	-
chr1	154933906	154934788	154934305		34	106.82	9.27	8.96	12		-81	154929502	154934224	PYGO2	-
chr1	154989722	154990380	154990025		55	393.05	36.94	0.17	35		3101	154986924	154989457	ZBTB7B	+
chr1	155022821	155024215	155023145		200	1369.88	38.88	0	67		-617	155023762	155035252	ADAM15	+
chr1	155043178	155044009	155043545		39	195.46	19.97	2.86	19		7245	155036300	155060004	EFNA3	+
chr1	155050908	155052934	155052400		156	769.33	33.73	0.06	50		1052	155051348	155060004	EFNA3	+
chr1	155053132	155053968	155053370		46	226.87	18.72	2.12	21		2022	155051348	155060004	EFNA3	+
chr1	155054304	155054913	155054440		32	118.23	9.74	7.86	16		3092	155051348	155060004	EFNA3	+
chr1	155098452	155100739	155098785		175	824.65	16.85	0	27		-1151	155099936	155107333	EFNA1	+
chr1	155107934	155108565	155108365		25	59.48	7.89	14.35	14		61	155108304	155110891	RAG1AP1	+
chr1	155163938	155164902	155164545		94	588.3	25.67	0.05	35		-1838	155161993	155162707	MUC1	-
chr1	155178189	155179182	155178875		29	50.67	6.82	16.05	10		287	155178588	155183614	MTX1	+
chr1	155224862	155225664	155225225		28	69.05	7.49	12.8	12		49	155222540	155225274	FAM189B	-
chr1	155247036	155247624	155247310		23	90.57	9.98	9.82	12		-64	155247374	155259639	HCN3	+
chr1	155531570	155533392	155532375		153	650.06	15.97	0.05	32		-47621	155579996	155582107	MSTO1	+
chr1	155657926	155659170	155658775		83	329.29	11.3	0.45	20		-279	155642432	155658496	YY1AP1	-
chr1	156075855	156076665	156076290		46	301.8	32.44	0.56	26		-159	156076449	156084629	LMNA	+
chr1	156186040	156186680	156186425		87	161	8.29	4.47	57		3608	156182817	156209576	PMF1	+
chr1	156308002	156308603	156308280		19	75.23	12.98	11.73	13		-18	156308298	156316784	C1orf182	+
chr1	156426843	156427826	156427195		44	266.3	24.96	1.11	18		22377	156446721	156449572	MEF2D	-
chr1	156470263	156471735	156470965		113	848.58	59.11	0	45		-394	156453053	156470571	MEF2D	-
chr1	156561253	156561950	156561675		37	177.98	12.48	3.75	14		105	156561570	156563668	APOA1BP	+
chr1	156594116	156594632	156594490		29	80.67	6.45	10.91	15		634	156593856	156595327	HAPLN2	+
chr1	156594762	156595409	156595005		28	107.29	12.94	8.9	16		1149	156593856	156595327	HAPLN2	+
chr1	156720569	156722189	156721405		177	1075.04	34.32	0	54		-69	156713501	156721336	HDGF	-
chr1	156830306	156831035	156830705		27	98.5	12.48	9.62	15		34	156830671	156851642	NTRK1	+
chr1	157015117	157016304	157015565		214	1724.55	54.28	0	87		-73948	156937703	156941617	ARHGEF11	-
chr1	157108094	157108729	157108385		49	376.2	46.26	0.2	38		-119	157102937	157108266	ETV3	-
chr1	157963227	157963527	157963400		14	107.18	20.58	8.94	13		0	157963400	158065443	KIRREL	+
chr1	158082789	158083779	158083245		56	412.64	32.76	0.14	21		26775	158056470	158070052	KIRREL	+
chr1	158150455	158151129	158150790		33	232.05	26.52	1.88	16		1053	158149737	158154686	CD1D	+
chr1	159146952	159147564	159147265		17	60.85	12.98	14.08	13		5716	159141549	159166740	CADM3	+
chr1	159824204	159825097	159824665		77	570.86	42.48	0.05	40		28	159805140	159824693	C1orf204	-
chr1	159894072	159895647	159894485		69	336.28	25.54	0.46	22		534	159888628	159895019	TAGLN2	-
chr1	160230765	160231409	160230965		32	208.66	24.28	2.59	18		627	160209760	160231592	DCAF8	-
chr1	160231667	160232512	160232295		26	59.48	7.74	14.35	10		-98	160210088	160232197	DCAF8	-
chr1	161087608	161087940	161087765		23	176.94	21.91	3.77	18		80	161070346	161087845	PFDN2	-
chr1	161102255	161102724	161102470		17	77.48	10.98	11.62	11		8	161090767	161102478	DEDD	-
chr1	161409614	161412605	161410700		282	597.46	10.36	0.05	43		-64520	161475220	161489358	FCGR2A	+
chr1	161412672	161413524	161413145		61	96.21	5.51	9.69	22		-62075	161475220	161489358	FCGR2A	+
chr1	161415581	161420037	161417255		538	1214.7	15.97	0	80		-57965	161475220	161489358	FCGR2A	+
chr1	161423344	161428575	161424585		598	887.68	14.01	0	87		-50635	161475220	161489358	FCGR2A	+
chr1	161430334	161435650	161432045		655	1406.57	16	0	85		-43175	161475220	161489358	FCGR2A	+
chr1	161438545	161442163	161439425		536	1484.83	16.92	0	89		-35795	161475220	161489358	FCGR2A	+
chr1	161499909	161500328	161500200		41	218.61	20.44	2.41	39		6164	161494036	161496681	HSPA6	+
chr1	161500661	161501316	161500950		32	221.3	36.3	2.18	24		6914	161494036	161496681	HSPA6	+
chr1	161582067	161582584	161582245		16	70.61	12.2	12.39	11		18692	161594013	161600937	FCGR3B	-
chr1	161695901	161697496	161696755		86	310.62	19.92	0.57	29		1064	161695691	161697932	FCRLB	+
chr1	162038929	162040044	162039765		114	462.06	10.75	0.04	28		199	162039566	162340265	NOS1AP	+
chr1	162063752	162064569	162064440		27	98.25	10.98	9.63	11		24874	162039566	162340265	NOS1AP	+
chr1	162530723	162532159	162531355		239	1975.64	58.47	0	80		-157	162531512	162532334	UAP1	+
chr1	164580754	164581530	164581190		44	298.34	22.33	0.64	17		6760	164574430	164816308	PBX1	+
chr1	165600159	165600813	165600460		19	101.35	15.6	9.26	10		-32	165600492	165624857	MGST3	+
chr1	165796218	165798015	165797055		207	1191.51	26.07	0	47		163	165796892	165877276	UCK2	+
chr1	166135733	166136479	166135985		45	266.51	24.96	1.12	25		221	166039257	166136206	FAM78B	-
chr1	166808301	166809400	166808715		100	658.24	28.29	0.05	34		21	166808694	166825581	POGK	+
chr1	166944317	166945316	166944805		110	806.06	43.26	0	50		-244	166887996	166944561	ILDR2	-
chr1	167189030	167189756	167189400		33	189.4	19.48	3.22	16		-720	167190120	167396582	POU2F1	+
chr1	167189824	167191599	167190535		64	106.42	6.1	9	10		400	167190135	167385317	POU2F1	+
chr1	167189824	167191599	167190535		64	106.42	6.1	9	10		400	167190135	167385317	POU2F1	+
chr1	167189824	167191599	167190805		64	106.42	6.1	9	10		670	167190135	167385317	POU2F1	+
chr1	167189824	167191599	167190805		64	106.42	6.1	9	10		670	167190135	167385317	POU2F1	+
chr1	167232030	167232502	167232335		16	81.93	12.17	10.74	10		42200	167190135	167385317	POU2F1	+
chr1	167423982	167425308	167424350		58	170.36	8.74	3.98	13		-15473	167400410	167408877	CD247	-
chr1	167522472	167523272	167522885		36	207.06	21.21	2.6	17		119	167510250	167523004	CREG1	-
chr1	167604235	167604845	167604585		17	70.37	12.77	12.37	11		5082	167599503	167610978	RCSD1	+
chr1	167628112	167628535	167628420		22	141.9	15.45	5.71	13		28917	167599503	167610978	RCSD1	+
chr1	167683243	167684295	167683650		37	98.06	9.98	9.65	14		-6779	167690429	167691251	MPZL1	+
chr1	167904956	167906961	167905990		83	129.74	9.53	6.98	21		79	167905911	167993288	DCAF6	+
chr1	168105390	168106267	168106085		43	275.12	32.14	0.85	22		451	168054516	168106536	GPR161	-
chr1	168194881	168195499	168195205		52	239.32	13.9	1.73	27		17	168195188	168208398	SFT2D2	+
chr1	168582751	168583797	168583050		40	202.11	24.96	2.74	19		37339	168545711	168551315	XCL1	+
chr1	168721253	168721917	168721630		23	68.42	10.7	12.79	14		-23128	168664697	168698502	DPT	-
chr1	169075142	169076412	169075995		97	604.78	31.72	0.05	35		48	169075947	169101960	ATP1B1	+
chr1	169454136	169455764	169455435		95	601.7	26.21	0.05	21		-289	169433147	169455146	SLC19A2	-
chr1	169902946	169904095	169903725		59	403.39	42.75	0.14	27		-40317	169823652	169863408	SCYL3	-
chr1	169911258	169912080	169911665		40	248.49	17.08	1.49	13		-48257	169823652	169863408	SCYL3	-
chr1	171750223	171750903	171750535		29	143.62	18.72	5.62	18		-253	171750788	171766101	METTL13	+
chr1	171810346	171811024	171810685		23	78.92	8.32	11.34	10		45	171810640	172377494	DNM3	+
chr1	172327535	172328409	172328020		29	153.85	17.42	5.05	11		22026	172345271	172350046	PIGC	-
chr1	172328474	172329385	172329070		50	240.72	16.64	1.67	20		20976	172345271	172350046	PIGC	-
chr1	172501830	172502899	172502245		164	1458.48	72.1	0	81		-112	172502357	172580971	C1orf9	+
chr1	173446422	173447505	173446815		39	84.62	8.74	10.5	13		323	173446492	173457150	PRDX6	+
chr1	173837281	173838182	173837895		39	192.82	13.51	3.13	12		363	173837532	173842781	ZBTB37	+
chr1	173990738	173991910	173991355		55	231.11	14.14	2.05	17		113	173907552	173991468	RC3H1	-
chr1	174127899	174129827	174128510		127	670.17	28.29	0.05	33		-218	174128728	174363283	RABGAP1L	+
chr1	174768550	174769074	174768945		20	109.71	17.47	8.63	14		-125	174769070	174964445	RABGAP1L	+
chr1	174968891	174969752	174969165		87	784.63	63.41	0	46		-152	174969317	174975907	CACYBP	+
chr1	176175652	176176877	176176465		57	189.67	11.56	3.23	17		-246	176104146	176176219	RFWD2	-
chr1	177091667	177092574	177092185		50	365.43	37.44	0.23	23		41839	176837954	177134024	ASTN1	-
chr1	177093434	177094540	177094065		97	848.38	40.84	0	27		39959	176837954	177134024	ASTN1	-
chr1	177112173	177112909	177112545		23	125.82	24.96	7.23	16		21479	176837954	177134024	ASTN1	-
chr1	178062550	178064812	178062875		114	524.97	19.77	0.04	21		-755	178063630	178443555	RASAL2	+
chr1	178693771	178695515	178694385		108	485.23	17.83	0.04	25		-42	178694427	178887143	RALGPS2	+
chr1	178994565	178996107	178995345		132	750.45	30.66	0.06	43		314	178995031	179045697	FAM20B	+
chr1	179050770	179051565	179051165		37	245.61	22.69	1.51	15		-40	179051205	179054990	TOR3A	+
chr1	179198381	179198871	179198745		18	68.7	8.17	12.79	10		-64192	179262937	179327815	SOAT1	+
chr1	179262488	179263709	179262915		43	75.99	8.87	11.76	15		-22	179262937	179327815	SOAT1	+
chr1	179555331	179555980	179555605		23	80.4	8.11	10.98	10		-5143	179560748	179660405	TDRD5	+
chr1	179851067	179852466	179851710		60	263.04	15.97	1.13	16		-186	179851896	179887533	TOR1AIP1	+
chr1	179899963	179900473	179900345		20	94.49	11.98	9.7	12		-23528	179923873	180084015	CEP350	+
chr1	180123925	180124399	180124085		24	84.57	10.61	10.5	17		53	180124032	180167169	QSOX1	+
chr1	180198245	180201043	180200260		211	1173.03	28.98	0	36		818	180199442	180244188	LHX4	+
chr1	180224453	180225366	180224890		36	115.01	8.56	8.16	11		25448	180199442	180244188	LHX4	+
chr1	180471488	180472296	180471785		110	1122.91	90.39	0	67		304	180257365	180472089	ACBD6	-
chr1	180601145	180601954	180601605		26	92.42	11.98	9.7	11		437	180601168	180855262	XPR1	+
chr1	180991621	180992341	180991985		23	74.14	14.14	11.85	17		62	180941861	180992047	STX6	-
chr1	181057407	181059356	181058715		113	710.72	27.45	0.06	22		1077	181057638	181059977	IER5	+
chr1	181074046	181075200	181074505		65	416.07	36.19	0.14	30		16867	181057638	181059977	IER5	+
chr1	181998919	181999527	181999035		30	160.11	15.97	4.54	16		31812	182023705	182030847	ZNF648	-
chr1	182360260	182361751	182361005		72	304.66	13.31	0.56	16		-80	182354834	182360925	GLUL	-
chr1	182573063	182574253	182573645		66	481.27	34.83	0.04	22		-102	182567758	182573543	RGS16	-
chr1	182583726	182584686	182584265		54	400.73	42.75	0.14	27		-10722	182567758	182573543	RGS16	-
chr1	182758323	182759319	182758880		66	465.14	37.44	0.04	29		8	182758872	182796155	NPL	+
chr1	182808282	182809196	182808835		41	271.54	31.67	1.03	20		-34	182808869	182823277	DHX9	+
chr1	182911300	182911744	182911580		19	132.18	23.75	6.65	15		9539	182869001	182921119	C1orf14	-
chr1	182991751	182993597	182992400		214	1579.45	59.07	0	70		-197	182992597	183114727	LAMC1	+
chr1	183203738	183204454	183204065		24	89.38	10.98	10.21	11		-4571	183208636	183209514	LAMC2	+
chr1	183773667	183774675	183774290		68	472.69	49.91	0.04	40		36	183774254	183897665	RGL1	+
chr1	183811499	183812169	183811790		17	84.35	17.42	10.53	11		37536	183774254	183897665	RGL1	+
chr1	184005855	184006938	184006240		42	129.37	9.27	6.99	13		-14571	184020811	184043346	TSEN15	+
chr1	184020522	184021582	184020895		54	280.67	22.96	0.87	22		28	184020867	184039946	TSEN15	+
chr1	184355325	184356614	184356070		80	433.05	18.4	0.07	20		-122	184356192	184598154	C1orf21	+
chr1	184591315	184591758	184591520		16	87.48	14.97	10.37	11		31638	184559882	184568743	C1orf21	+
chr1	184723120	184724050	184723500		30	72.95	8.56	11.96	12		484	184663197	184723984	EDEM3	-
chr1	184943011	184943554	184943225		19	56.28	7.47	15	11		-71271	185014496	185071740	RNF2	+
chr1	185014149	185015239	185014480		80	401.28	19.74	0.14	28		-188	185014668	185061138	RNF2	+
chr1	185286043	185286740	185286390		36	197.65	26.04	2.82	24		71	185275749	185286461	IVNS1ABP	-
chr1	186649118	186649814	186649435		23	110.9	21.21	8.58	17		120	186640923	186649555	PTGS2	-
chr1	192777581	192778358	192777820		25	74.21	8.54	11.85	11		-349	192778169	192780029	RGS2	+
chr1	193028088	193028755	193028450		27	148.49	18.72	5.21	15		19	192989473	193028469	UCHL5	-
chr1	193073977	193074955	193074435		38	64.65	6.35	13.38	12		126	193065598	193074561	GLRX2	-
chr1	193090599	193091617	193091235		52	126.85	8.17	7.19	18		88	193091147	193223031	CDC73	+
chr1	196515240	196515934	196515635		26	160.22	19	4.54	12		61906	196227271	196577541	KCNT2	-
chr1	197743860	197744969	197744415		48	304.82	23.4	0.56	14		40	197521385	197744455	DENND1B	-
chr1	197871452	197872552	197871705		62	366.86	23.08	0.23	21		-203	197871908	197876497	C1orf53	+
chr1	198125775	198126832	198126205		119	1197.85	104.5	0	64		-46	198126251	198225661	NEK7	+
chr1	198817974	198818573	198818275		15	69.37	14.26	12.71	10		136356	198681919	198687428	PTPRC	+
chr1	199716949	199717641	199717325		27	144.62	17.47	5.61	14		-279405	199996730	200146552	NR5A2	+
chr1	199747217	199747991	199747880		37	221.11	22.46	2.17	18		-248850	199996730	200146552	NR5A2	+
chr1	200008849	200009131	200009000		13	57.35	8.48	14.8	11		-3938	200012938	200027552	NR5A2	+
chr1	200216607	200217253	200216940		26	100.33	10.5	9.23	13		125980	200311672	200342920	C1orf98	-
chr1	200217638	200218160	200217775		19	104.86	13.05	9.17	10		125145	200311672	200342920	C1orf98	-
chr1	200285143	200286330	200285670		58	374.94	22.17	0.2	13		57250	200311672	200342920	C1orf98	-
chr1	200638268	200639350	200638645		86	471.37	27.1	0.04	38		191	200635387	200638836	DDX59	-
chr1	200707816	200709138	200708695		65	214.62	13.1	2.53	20		9	200708686	200829829	CAMSAP1L1	+
chr1	200992231	200993026	200992785		84	655.71	51.65	0.05	51		-36456	200950162	200956329	KIF21B	-
chr1	201139843	201140835	201140435		41	150.7	15.81	5.16	19		267	201103901	201140702	TMEM9	-
chr1	201437636	201438586	201438350		59	274.05	20.68	0.85	29		-38	201434620	201438312	PHLDA3	-
chr1	201507599	201508752	201508240		125	997.77	56.9	0	56		-29656	201452658	201478584	CSRP1	-
chr1	201617716	201618215	201617875		29	144.71	20.8	5.59	24		425	201617450	201796097	NAV1	+
chr1	201951616	201952429	201951885		39	171.92	13.31	3.9	16		-198	201952083	201975275	RNPEP	+
chr1	202252487	202252915	202252795		18	60.1	8.11	14.25	13		7366	202245429	202250141	LGR6	+
chr1	202857511	202858496	202857825		26	90.44	14.26	9.85	12		438	202848085	202858263	RABIF	-
chr1	202927005	202927701	202927345		23	110.9	14.97	8.58	12		68	202914111	202927413	ADIPOR1	-
chr1	204042251	204042899	204042425		24	143.76	15.13	5.59	10		-307	204042732	204096863	SOX13	+
chr1	204120710	204121453	204121255		43	218.13	11.65	2.43	14		-699	204119001	204120556	ETNK2	-
chr1	204463044	204464251	204463880		137	680.22	27.23	0.06	58		-51	204438750	204463829	PIK3C2B	-
chr1	204485292	204485998	204485680		23	107.5	12.17	8.9	10		80	204485600	204513727	MDM4	+
chr1	204654264	204654844	204654565		20	77.71	10.98	11.61	11		-71	204589028	204654494	LRRN2	-
chr1	205196607	205197566	205197220		45	113.15	8.49	8.27	17		-84	205197304	205242471	TMCC2	+
chr1	205425813	205426552	205426165		25	134.19	23.4	6.11	17		-1083	205350506	205425082	LEMD1	-
chr1	205473600	205474045	205473910		28	189.84	24.49	3.23	21		88	205473822	205497001	PCTK3	+
chr1	205600010	205601442	205601015		193	1700.15	55.9	0	56		75	205588396	205601090	ELK4	-
chr1	205648896	205649643	205649300		35	197.41	15.09	2.82	13		287	205626979	205649587	SLC45A3	-
chr1	205718430	205719261	205718885		39	168.54	17.44	4.31	21		408	205686447	205719293	NUCKS1	-
chr1	206135264	206136784	206136140		55	213.2	14.87	2.54	13		-776	206136916	206154164	FAM72A	+
chr1	206730241	206730840	206730630		19	63.11	9.15	13.72	11		137	206730493	206762599	RASSF5	+
chr1	206808511	206809317	206808805		30	161.85	14.77	4.42	11		-119	206808924	206822542	DYRK3	+
chr1	207494500	207495513	207495120		41	126.35	14.97	7.22	21		132	207494988	207534311	CD55	+
chr1	207627438	207628369	207627605		36	139.09	10.23	5.88	10		-391	207627996	207640101	CR2	+
chr1	207627438	207628369	207628100		36	139.09	10.23	5.88	10		104	207627996	207640101	CR2	+
chr1	207627438	207628369	207627605		36	139.09	10.23	5.88	10		-391	207627996	207640101	CR2	+
chr1	207627438	207628369	207628100		36	139.09	10.23	5.88	10		104	207627996	207640101	CR2	+
chr1	208042123	208042741	208042540		26	64.55	8.24	13.32	15		-47	207986905	208042493	C1orf132	-
chr1	208307903	208308226	208308035		13	78.4	14.61	11.4	12		82324	208383332	208390359	PLXNA2	-
chr1	208416500	208418281	208417715		149	1162.97	63.64	0	51		-69	208403536	208417646	PLXNA2	-
chr1	209848166	209848912	209848540		38	202.84	28.95	2.75	29		-225	209848765	209849733	G0S2	+
chr1	210405590	210407962	210406235		191	1592.18	68.07	0	45		82	210404801	210406317	C1orf133	-
chr1	210501802	210503082	210502640		57	228.07	12.48	2.11	14		343	210502297	210849638	HHAT	+
chr1	211003835	211004663	211004095		26	142.05	15.83	5.71	10		303220	210856555	211307315	KCNH1	-
chr1	211307269	211307897	211307545		54	402.89	42.91	0.14	40		-88	210856580	211307457	KCNH1	-
chr1	211431923	211433146	211432705		123	1140.2	49.91	0	34		84	211432621	211487933	RCOR3	+
chr1	211499882	211500572	211500235		21	85.13	11.94	10.44	11		56	211500179	211548288	TRAF5	+
chr1	211589318	211590509	211589745		55	340.97	22.82	0.46	16		33566	211556179	211565318	C1orf97	+
chr1	211688545	211689294	211689035		45	301.38	29.22	0.56	23		-22776	211649864	211666259	RD3	-
chr1	211750549	211753265	211751185		168	751.27	28.52	0.06	40		880	211744910	211752065	SLC30A1	-
chr1	212003351	212004339	212004125		59	265.45	10.7	1.11	15		-61	212002521	212004064	LPGAT1	-
chr1	212458230	212459989	212458795		455	3100	139.1	0	189		-84	212458879	212535200	PPP2R5A	+
chr1	212606036	212606847	212606315		42	231.64	22.88	2.06	21		-18	212606333	212608375	NENF	+
chr1	212781429	212783106	212782175		203	1884.45	114.8	0	92		-82	212782257	212792953	ATF3	+
chr1	212872557	212873609	212873295		56	299.82	19.97	0.55	21		32	212859760	212873327	BATF3	-
chr1	212965035	212965428	212965225		12	54.85	10.85	15.37	10		-4	212965229	212989966	TATDN3	+
chr1	213031210	213032191	213031600		59	402.86	33.73	0.14	25		3	213031597	213072705	FLVCR1	+
chr1	213188284	213188943	213188665		32	98.04	10.43	9.64	19		170	213181552	213188835	ANGEL2	-
chr1	213759238	213760110	213759835		30	163.09	22.02	4.41	15		344432	213415403	213436159	RPS6KC1	+
chr1	214454143	214455392	214454445		242	2476.95	80.86	0	79		-131	214454576	214510474	SMYD2	+
chr1	214612562	214613311	214612995		29	153.21	17.47	5.1	13		-63246	214545589	214549749	PTPN14	-
chr1	214687198	214688532	214687720		62	341.72	23.71	0.46	19		36846	214530851	214724566	PTPN14	-
chr1	214724795	214725546	214725135		73	460.56	32.09	0.04	44		-190	214701619	214724945	PTPN14	-
chr1	215740443	215741274	215740895		42	257.72	17.47	1.39	14		160	215740735	215791478	KCTD3	+
chr1	216356254	216357370	216356960		45	276.99	26.92	0.86	16		-94479	216256712	216262481	USH2A	-
chr1	216774403	216774792	216774645		16	111.47	19	8.32	12		76190	216676588	216850835	ESRRG	-
chr1	217308644	217309166	217308935		14	50.67	9.98	16.06	10		-45046	217038403	217263889	ESRRG	-
chr1	218337729	218338538	218338085		26	144.41	15.83	5.6	10		-120544	218458629	218511325	RRP15	+
chr1	218518827	218519807	218519365		78	667.94	66.5	0.05	42		-212	218519577	218617961	TGFB2	+
chr1	220219321	220220294	220219895		109	887.69	77.87	0	78		-97	220205728	220219798	EPRS	-
chr1	220445590	220446005	220445895		13	57.35	10.38	14.8	10		-123	220358997	220445772	RAB3GAP2	-
chr1	220700836	220702498	220701520		291	3100	215.34	0	133		-48	220701568	220837798	MARK1	+
chr1	220959435	220961096	220960125		131	876.12	33.94	0	34		-146	220960271	220982234	MOSC1	+
chr1	221052903	221053906	221053585		34	103.64	9.98	9.22	11		842	221052743	221058399	HLX	+
chr1	221068634	221069368	221068945		30	161.29	15.76	4.46	12		14534	221054411	221057835	HLX	+
chr1	221090288	221091206	221090690		55	320.04	26.95	0.47	26		36279	221054411	221057835	HLX	+
chr1	221091584	221092485	221092050		54	414.74	39.58	0.14	24		37639	221054411	221057835	HLX	+
chr1	221164115	221164753	221164470		27	178.95	20.58	3.72	13		110059	221054411	221057835	HLX	+
chr1	221915407	221916731	221916255		60	356.02	27.1	0.25	18		-737	221874766	221915518	DUSP10	-
chr1	222438826	222439452	222439175		16	76.05	16.15	11.75	11		259406	222695602	222698581	HHIPL2	-
chr1	222638544	222639181	222638845		25	93.09	10.3	9.74	12		59736	222695602	222698581	HHIPL2	-
chr1	222987869	222988770	222988285		66	544.11	48.4	0.05	32		-121	222988406	223168242	DISP1	+
chr1	223316360	223316759	223316505		32	179.53	15.97	3.69	24		75	223286310	223316580	TLR5	-
chr1	223537253	223538162	223537815		34	136.31	11.98	6.13	11		-271	223532400	223537544	SUSD4	-
chr1	223743128	223744881	223743955		221	2073.13	102.33	0	81		-19575	223714979	223724380	CAPN8	-
chr1	223899815	223900831	223900205		57	154.66	11.8	5.05	25		86	223900119	223963718	CAPN2	+
chr1	223926109	223926824	223926440		23	74.69	10.81	11.81	13		-8370	223934810	223937178	CAPN2	+
chr1	224028422	224028986	224028755		18	104.64	15.83	9.18	10		4741	224001878	224033496	TP53BP2	-
chr1	224033009	224034450	224033775		242	1659.22	41.93	0	82		-119	223998166	224033656	TP53BP2	-
chr1	224180148	224180859	224180525		31	51.09	6.14	15.95	16		-121266	224301791	224349749	FBXO28	+
chr1	224301388	224302303	224301955		31	61.22	6.1	14.05	10		82	224301873	224322067	FBXO28	+
chr1	224370199	224372230	224370820		300	2483.67	55.64	0	67		-557	224371377	224377754	DEGS1	+
chr1	224690910	224691715	224691415		40	186.2	14.63	3.27	17		-9975	224701390	224708923	CNIH3	+
chr1	224803479	224804339	224803885		60	383.39	35.94	0.2	36		-110	224803995	224928251	CNIH3	+
chr1	225062320	225063561	225062755		59	325.21	29.22	0.44	24		-21209	225083964	225586996	DNAH14	+
chr1	225117186	225118089	225117520		52	229.05	12.12	2.07	17		103	225117417	225149031	DNAH14	+
chr1	225614203	225616653	225616015		173	910.04	27.73	0	35		-416	225611623	225615599	LBR	-
chr1	225632211	225633021	225632825		29	75.88	9.4	11.76	12		-16198	225606965	225616627	LBR	-
chr1	225767927	225768607	225768115		25	120.11	12.46	7.76	11		-156	225706900	225767959	ENAH	-
chr1	225839675	225841985	225840765		642	3100	150.37	0	240		-72806	225706900	225767959	ENAH	-
chr1	225997414	225998379	225998065		43	184.3	12.26	3.32	14		229	225997836	226026398	EPHX1	+
chr1	226069711	226070410	226070180		36	104.15	8.49	9.2	17		-4801	226058792	226065379	TMEM63A	-
chr1	226111400	226112384	226112055		66	230.78	10.98	2.08	22		-77	226111182	226111978	PYCR2	-
chr1	226249092	226251728	226249905		457	3100	97	0	103		-510	226250415	226254970	H3F3A	+
chr1	226270981	226271877	226271565		27	50.45	6.86	16.1	10		19887	226251678	226259702	H3F3A	+
chr1	226297118	226298819	226297895		119	731.36	27.95	0.06	27		46217	226251678	226259702	H3F3A	+
chr1	226308989	226310984	226309620		192	1286.29	47.42	0	56		39713	226342343	226349333	ACBD3	-
chr1	226459722	226460955	226460555		63	246.49	14.26	1.49	20		36217	226475394	226496772	LIN9	-
chr1	226463868	226464521	226464135		22	75.76	9.98	11.75	11		32637	226475394	226496772	LIN9	-
chr1	226495686	226497798	226497015		198	1406.48	65.2	0	68		-243	226475394	226496772	LIN9	-
chr1	226594783	226596230	226595750		242	1992.66	67.03	0	93		-67	226589684	226595683	PARP1	-
chr1	226736028	226737214	226736485		97	539.81	27.81	0.04	38		-16	226736501	226789741	C1orf95	+
chr1	226890655	226891588	226891285		67	385.28	27.45	0.17	33		33874	226819391	226925159	ITPKB	-
chr1	227057932	227059058	227058375		83	322.08	15.97	0.47	32		58	227058317	227073269	PSEN2	+
chr1	227126930	227128480	227128015		95	417.53	21.39	0.14	29		28	227127987	227175245	CABC1	+
chr1	227505069	227507166	227506345		231	2178.56	67.03	0	47		-64489	227400837	227441856	CDC42BPA	-
chr1	227922622	227923355	227923155		36	139.08	11.79	5.9	16		-65	227918935	227923090	JMJD4	-
chr1	227975382	227975930	227975725		22	90.71	13.54	9.82	16		-27669	228003394	228034171	PRSS38	+
chr1	227976076	227976590	227976460		18	64.56	8.91	13.32	10		-26934	228003394	228034171	PRSS38	+
chr1	228134256	228136459	228135755		310	2683.08	101.71	0	108		-156	228106357	228135599	WNT9A	-
chr1	228194127	228195294	228194740		79	488.94	39.93	0.04	39		-12	228194752	228248961	WNT3A	+
chr1	228269878	228270721	228270495		33	78.73	6.66	11.38	12		134	228270361	228286910	ARF1	+
chr1	228290547	228291222	228291045		26	80.06	7.42	10.97	11		-24	228288432	228291021	C1orf35	-
chr1	228327343	228328349	228328030		60	214.98	11.65	2.53	21		101	228327929	228335394	GUK1	+
chr1	228353008	228354168	228353815		52	210.79	10.81	2.59	13		299	228353516	228369958	C1orf69	+
chr1	228400929	228401494	228401365		25	90.64	9.57	9.81	14		-18	228391803	228401347	C1orf145	-
chr1	228593761	228594240	228594005		22	110.76	13.19	8.57	14		459	228581817	228594464	TRIM11	-
chr1	228594292	228594607	228594435		16	80.44	12.71	11.02	13		29	228581817	228594464	TRIM11	-
chr1	228644723	228647272	228645315		219	1098.05	34.55	0	57		-493	228645808	228646259	HIST3H2BB	+
chr1	228674284	228675667	228675465		60	67.79	4.49	12.87	12		703	228674762	228683467	RNF187	+
chr1	228749311	228753600	228752895		202	52.68	4.07	15.8	19		-52891	228698126	228700004	RP5-915N17.9	-
chr1	228782860	228784310	228783865		98	297.49	12.48	0.63	29		-83861	228698126	228700004	RP5-915N17.9	-
chr1	228870720	228871532	228871080		50	337.59	28	0.46	23		256	228870824	228882416	RHOU	+
chr1	228916554	228917608	228917130		56	267.77	13.77	1.12	16		35143	228881987	228882416	RHOU	+
chr1	229038752	229039296	229038995		15	72.19	14.96	12.18	11		157008	228881987	228882416	RHOU	+
chr1	229356888	229358095	229357520		41	174.01	13.07	3.84	11		-27863	229385383	229387557	TMEM78	+
chr1	229406465	229407344	229407005		32	95.22	7.84	9.71	11		126	229406879	229440517	RAB4A	+
chr1	229476922	229477676	229477065		28	112.46	9.24	8.31	10		-685	229457262	229476380	C1orf96	-
chr1	229477719	229479541	229478215		219	1295.92	29.39	0	53		520	229456763	229478735	C1orf96	-
chr1	229693418	229695237	229694535		326	2176.9	37.66	0	82		-93	229652329	229694442	ABCB10	-
chr1	229760753	229762545	229761895		324	2732.57	95	0	138		-178	229734941	229761717	TAF5L	-
chr1	230195031	230195306	230195175		10	57.81	11.88	14.88	10		1438	230193737	230379173	GALNT2	+
chr1	230201949	230204443	230202875		367	2812.43	89.13	0	126		-131	230203006	230227780	GALNT2	+
chr1	230561054	230562999	230562070		229	1885.14	79.86	0	79		-595	230457392	230561475	PGBD5	-
chr1	230777831	230778807	230778205		34	73.47	8.53	11.92	14		-108	230778313	230829728	COG2	+
chr1	231113564	231114889	231114495		105	470.39	17.19	0.04	31		105	231076255	231114600	TTC13	-
chr1	231173633	231174250	231173975		28	106.47	8.56	9.01	12		2017	231154704	231175992	FAM89A	-
chr1	231174750	231176271	231175945		140	908.86	46.59	0	55		47	231154704	231175992	FAM89A	-
chr1	231176641	231177228	231176945		20	73.14	10.33	11.93	12		-953	231154704	231175992	FAM89A	-
chr1	231297500	231298777	231298105		83	418.51	18.34	0.14	23		-569	231298674	231349675	TRIM67	+
chr1	231376652	231377371	231377015		37	193.82	16.32	2.9	17		53	231376962	231411014	GNPAT	+
chr1	231556606	231558842	231557995		413	3100	66.76	0	107		-1906	231501886	231556089	EGLN1	-
chr1	231761891	231762989	231762035		45	179.85	14.79	3.58	16		-526	231762561	232177018	DISC1	+
chr1	232764896	232766820	232766040		138	906.51	32.03	0	29		-136634	232626432	232629406	SIPA1L2	-
chr1	232929498	232930224	232929800		34	159.97	16.33	4.55	17		-10843	232940643	232946092	KIAA1383	+
chr1	233248558	233249160	233248965		33	187.92	13.98	3.25	13		21969	233225597	233270934	PCNXL2	-
chr1	233350994	233351419	233351110		13	54.25	10.98	15.41	10		-34368	233297043	233316742	PCNXL2	-
chr1	233463235	233465969	233464435		262	1428.78	44.3	0	71		921	233463514	233509880	RP5-862P8.2	+
chr1	233749073	233750350	233749950		81	301.87	13.31	0.56	24		200	233749750	233808258	KCNK1	+
chr1	233771126	233772480	233771815		96	594.71	44.82	0.05	42		-455	233772270	233802736	KCNK1	+
chr1	233843121	233843847	233843475		35	180.79	17.97	3.55	17		52034	233791441	233802432	KCNK1	+
chr1	234040091	234041019	234040545		61	278.89	16.56	0.86	25		-134	234040679	234460262	SLC35F3	+
chr1	234613453	234615488	234614555		547	3100	81.74	0	130		-57995	234546150	234556560	TARBP1	-
chr1	234735104	234736440	234735765		190	1885.25	78.07	0	61		8075	234742977	234743840	IRF2BP2	-
chr1	234743442	234747829	234745885		1052	3100	135.47	0	165		-614	234740015	234745271	IRF2BP2	-
chr1	234747969	234749377	234748445		128	804.29	36.73	0	47		-3174	234740015	234745271	IRF2BP2	-
chr1	234859431	234860722	234860105		56	211.93	10.81	2.57	13		-114834	234740015	234745271	IRF2BP2	-
chr1	235105571	235106306	235105915		46	302.12	35.17	0.56	31		177299	235275340	235283214	TOMM20	-
chr1	235110911	235111262	235111050		16	82.04	9.98	10.75	11		172164	235275340	235283214	TOMM20	-
chr1	235324325	235324997	235324650		31	169.48	26.62	4	24		-52	235323465	235324598	RBM34	-
chr1	235490241	235491675	235490630		60	187.33	13.55	3.24	19		548	235490106	235491178	ARID4B	-
chr1	235666818	235668737	235667645		143	775.02	31.2	0	40		80	235642224	235667725	B3GALNT2	-
chr1	235811673	235813409	235812050		73	326.44	20.59	0.45	19		1243	235710987	235813293	GNG4	-
chr1	236029358	236030672	236030165		75	397.14	19.69	0.17	21		10	235992708	236030175	LYST	-
chr1	236227780	236229000	236228540		83	201.51	12.55	2.74	35		-131	236139130	236228409	NID1	-
chr1	236529284	236529950	236529680		24	110.48	19.02	8.57	16		18118	236511562	236645619	EDARADD	+
chr1	236558192	236559535	236559195		62	357.37	21.47	0.25	16		479	236558716	236648026	EDARADD	+
chr1	236635552	236636424	236635905		29	144.95	14.84	5.59	11		-45395	236681300	236702363	LGALS8	+
chr1	236849213	236850564	236849575		199	1783.61	89.66	0	93		-252	236849827	236908069	ACTN2	+
chr1	236958512	236959259	236958935		24	86.88	9.33	10.44	10		20	236958915	237016388	MTR	+
chr1	237176039	237176693	237176435		22	96.97	13.08	9.68	12		-29070	237205505	237997288	RYR2	+
chr1	237205050	237206574	237205545		75	116.07	6.77	8.06	19		40	237205505	237997288	RYR2	+
chr1	237766234	237766814	237766585		19	56.28	7.98	14.98	11		-196744	237963329	237965675	RYR2	+
chr1	239549552	239550725	239550205		84	317.12	20.47	0.49	41		-15	239550220	239769507	CHRM3	+
chr1	239679918	239680522	239680185		23	96.29	12.98	9.7	12		108665	239571520	239709912	CHRM3	+
chr1	239966835	239967879	239967315		43	164.06	14.14	4.38	17		84472	239882843	240071080	CHRM3	+
chr1	240160819	240161773	240161530		67	444.06	31.86	0.04	30		-16118	240177648	240370487	FMN2	+
chr1	240254387	240257515	240255205		362	2486.87	88.5	0	117		25	240255180	240638489	FMN2	+
chr1	241486856	241487296	241487055		14	82.22	16.64	10.75	11		32021	240963947	241519076	RGS7	-
chr1	241519808	241520994	241520665		100	770.25	28.44	0.06	24		-1589	240963947	241519076	RGS7	-
chr1	241586593	241587676	241587150		41	179.84	18.86	3.58	16		-68074	240963947	241519076	RGS7	-
chr1	241802924	241804253	241803565		223	1299.29	39.16	0	103		77	241756904	241803642	OPN3	-
chr1	242151909	242152940	242152245		58	248.5	13.55	1.5	19		10130	242158792	242162375	MAP1LC3C	-
chr1	242687020	242688369	242687685		63	348.23	18.72	0.44	15		288	242287720	242687973	PLD5	-
chr1	243417915	243418790	243418230		33	140.92	12.98	5.81	13		478	243349198	243418708	CEP170	-
chr1	243596081	243596864	243596445		28	148.36	21.58	5.2	16		15126	243581319	243639666	SDCCAG8	+
chr1	244012249	244014768	244013775		238	1999.05	78.81	0	60		-345	243665065	244013430	AKT3	-
chr1	244210688	244213535	244212625		214	1585.85	55.57	0	41		-1936	244214561	244220774	ZNF238	+
chr1	244377543	244378191	244377905		20	53.56	8.56	15.55	12		-138032	244515937	244552393	C1orf100	+
chr1	244509823	244510129	244509960		14	80.35	10.19	11.01	10		-5977	244515937	244552393	C1orf100	+
chr1	244511026	244511696	244511415		24	68.51	12.06	12.77	18		-4522	244515937	244552393	C1orf100	+
chr1	244614227	244615728	244615370		96	420.89	27.26	0.15	40		-325	244587656	244615045	ADSS	-
chr1	244624229	244625108	244624670		85	792.18	71.09	0	46		-3	244624673	244773802	C1orf101	+
chr1	244816024	244817001	244816465		73	475.49	34.17	0.04	35		37	244816428	244819823	PPPDE1	+
chr1	244997646	244999872	244999065		174	833.89	20.59	0	33		441	244998624	245008359	FAM36A	+
chr1	245025731	245027511	245026595		838	3100	224.62	0	380		-199	245021413	245026396	HNRNPU	-
chr1	245027569	245028419	245027795		68	328.06	18.2	0.45	30		-2	245025080	245027793	HNRNPU	-
chr1	245081712	245082631	245082205		54	241.21	20.68	1.67	29		-50966	245133171	245251139	EFCAB2	+
chr1	245132546	245135271	245134235		375	3030.26	84.02	0	101		510	245133725	245250883	EFCAB2	+
chr1	245317668	245318483	245317945		33	188.56	16.29	3.23	12		-342	245318287	245866556	KIF26B	+
chr1	245317668	245318483	245317945		33	188.56	16.29	3.23	12		-342	245318287	245866556	KIF26B	+
chr1	245317668	245318483	245318125		33	188.56	16.29	3.23	12		-162	245318287	245866556	KIF26B	+
chr1	245317668	245318483	245318125		33	188.56	16.29	3.23	12		-162	245318287	245866556	KIF26B	+
chr1	245336950	245337522	245337305		20	121.73	20.58	7.7	12		18578	245318727	245865908	KIF26B	+
chr1	248020207	248021189	248021005		71	593.22	38	0.05	23		504	248020501	248041507	TRIM58	+
chr1	248020207	248021189	248021005		71	593.22	38	0.05	23		504	248020501	248041507	TRIM58	+
chr1	248020207	248021189	248020595		71	593.22	38	0.05	23		94	248020501	248041507	TRIM58	+
chr1	248020207	248021189	248020595		71	593.22	38	0.05	23		94	248020501	248041507	TRIM58	+
chr10	180332	182245	181435		124	951.61	50.67	0	32		11	181424	298410	ZMYND11	+
chr10	976513	977072	976855		17	88.06	13.98	10.31	10		561	910094	977416	LARP4B	-
chr10	977452	977967	977725		14	71.76	16.15	12.23	10		-161	909719	977564	LARP4B	-
chr10	1094666	1095472	1094975		32	176.78	19.7	3.77	15		68	1086843	1095043	IDI1	-
chr10	2903979	2904372	2904105		15	100.93	15.83	9.26	10		106742	2797363	2930858	AC026396.1	+
chr10	3110193	3111577	3111265		51	151.76	9.22	5.14	12		446	3110819	3178985	PFKP	+
chr10	3168763	3169744	3169405		57	284.17	18.3	0.82	22		-1794	3171199	3178985	PFKP	+
chr10	3825433	3826377	3826015		29	144.71	17.3	5.59	11		1360	3824000	3827375	KLF6	-
chr10	3827469	3828109	3827875		27	100.33	8.8	9.23	11		-420	3824271	3827455	KLF6	-
chr10	5488255	5488994	5488595		35	242.34	36.42	1.65	23		21	5488574	5500426	NET1	+
chr10	5707744	5708982	5708535		62	286.92	16.79	0.72	19		6	5680831	5708541	ASB13	-
chr10	5734538	5734986	5734745		24	86.88	9.52	10.44	17		-6666	5741411	5751626	C10orf18	+
chr10	5930960	5932088	5931875		45	116.35	8.74	8.07	14		-6	5920085	5931869	ANKRD16	-
chr10	6018758	6020181	6019470		68	241.67	12.12	1.67	16		0	5995115	6019470	IL15RA	-
chr10	6130792	6131434	6130965		27	107.29	10.43	8.9	13		-69	6131034	6152053	RBM17	+
chr10	6186484	6187674	6186920		121	1165.85	80.75	0	51		23	6186897	6277495	PFKFB3	+
chr10	6205432	6206172	6205815		54	206.36	19.47	2.59	37		17536	6188279	6271105	PFKFB3	+
chr10	6242726	6244019	6243575		100	475.32	32.44	0.04	52		-1254	6244829	6274922	PFKFB3	+
chr10	6244517	6245733	6245400		83	366.13	13.73	0.23	22		194	6245206	6275080	PFKFB3	+
chr10	6469118	6470094	6469805		38	184.43	13.41	3.33	11		61661	6469600	6531466	PRKCQ	-
chr10	6622000	6622629	6622445		38	296.97	32.76	0.66	21		-182	6469105	6622263	PRKCQ	-
chr10	7344150	7344906	7344485		37	217.41	22.58	2.5	19		106222	7390103	7450707	SFMBT2	-
chr10	7450328	7450772	7450650		16	99.74	16.64	9.46	11		57	7390103	7450707	SFMBT2	-
chr10	7452641	7453409	7452915		30	181.63	16.64	3.39	11		533	7326144	7453448	SFMBT2	-
chr10	7474570	7475902	7474905		60	379.07	20.58	0.2	13		-21455	7390249	7453450	SFMBT2	-
chr10	7479926	7481203	7480315		59	378.79	28.5	0.2	18		-26865	7390249	7453450	SFMBT2	-
chr10	8091101	8093237	8092355		152	1221.35	63.34	0	40		-3212	8095567	8097516	GATA3	+
chr10	8095293	8097014	8096385		136	1156.33	46.8	0	29		-271	8096656	8117161	GATA3	+
chr10	8313953	8314237	8314095		11	79.18	15.83	11.32	10		213733	8100362	8116027	GATA3	+
chr10	10355143	10356050	10355735		37	223.13	25.33	2.16	16		-691524	11047259	11378666	CUGBP2	+
chr10	11058909	11061106	11059870		454	3100	151.74	0	152		-236	11060106	11373245	CUGBP2	+
chr10	11653271	11654152	11653765		54	319.39	31.95	0.47	30		-12	11502511	11653753	USP6NL	-
chr10	11815527	11816453	11815915		64	478.7	29.12	0.04	22		26466	11789449	11797729	ECHDC3	+
chr10	11865190	11865935	11865360		28	145.07	14.84	5.34	11		-37	11865397	11912405	C10orf47	+
chr10	13043189	13043951	13043555		27	159.7	22.17	4.56	14		142	12938627	13043697	CCDC3	-
chr10	13341338	13342279	13341880		38	169.4	10.98	4	11		172	13330412	13342052	PHYH	-
chr10	13389308	13390960	13390250		236	1932.41	61.88	0	75		9	13361090	13390259	SEPHS1	-
chr10	13569865	13571666	13571085		171	1588.19	90.25	0	57		-111	13538788	13570974	BEND7	-
chr10	13933450	13934161	13933905		62	451.06	43.93	0.04	44		-32997	13821010	13900908	FRMD4A	-
chr10	14645607	14646694	14646325		60	380.8	31.2	0.2	25		-56	14644456	14646269	FAM107B	-
chr10	14734414	14734865	14734555		13	74.69	15.83	11.8	10		-88286	14644456	14646269	FAM107B	-
chr10	14995916	14996444	14996105		19	84.34	10.98	10.52	11		-75	14970142	14996030	DCLRE1C	-
chr10	15139216	15139693	15139355		15	82.71	14.26	10.74	10		-64	15139419	15145819	RPP38	+
chr10	15412531	15413771	15413095		130	1259.17	60.83	0	39		2	15254914	15413097	FAM171A1	-
chr10	15761381	15762407	15761790		35	156.56	13.73	4.91	11		62544	15820853	15824334	FAM188A	-
chr10	15855204	15855841	15855520		17	73.82	12.8	11.9	10		780	15820169	15856300	FAM188A	-
chr10	17243192	17243964	17243625		30	98.51	10.8	9.59	13		428	17213907	17244053	TRDMT1	-
chr10	17269676	17271064	17270735		53	211.35	14.97	2.59	15		477	17270258	17271949	VIM	+
chr10	17271219	17272854	17272075		65	130.16	11.09	6.95	19		72	17272003	17279592	VIM	+
chr10	17495161	17495835	17495575		20	108.67	17.42	8.75	11		754	17361873	17496329	ST8SIA6	-
chr10	17496096	17496912	17496330		29	170.56	17.42	3.96	11		56	17360694	17496386	ST8SIA6	-
chr10	17658452	17659909	17659285		95	653.93	37.44	0.05	30		-51	17641073	17659234	PTPLA	-
chr10	21462327	21463855	21462925		150	1131.96	42.93	0	43		-158	21460476	21462767	NEBL	-
chr10	21784522	21786746	21786235		186	1514.45	83.3	0	60		-44	21783421	21786191	C10orf114	-
chr10	21804442	21807609	21805875		619	3100	133.77	0	133		6949	21808437	21812824	C10orf140	-
chr10	21813662	21816541	21814910		383	3100	88.08	0	58		-299	21805036	21814611	C10orf140	-
chr10	21822210	21824066	21823105		296	3100	142.5	0	90		3	21823102	22032559	MLLT10	+
chr10	21824114	21824558	21824315		20	132.18	20.58	6.65	12		637	21823678	21884313	MLLT10	+
chr10	22291816	22292948	22292265		195	2202.58	87.66	0	62		63	22208832	22292328	DNAJC1	-
chr10	22603806	22605905	22605275		293	1880.22	71.54	0	129		372	22604903	22609235	COMMD3	+
chr10	22608755	22611242	22609685		507	3100	191.59	0	121		-455	22610140	22620413	BMI1	+
chr10	22613906	22615246	22614685		96	611.18	41.93	0.05	40		110	22614575	22616892	BMI1	+
chr10	22629057	22630524	22629940		80	282.12	14.97	0.87	24		-4459	22634399	22706550	SPAG6	+
chr10	22716613	22717591	22717085		47	301.68	31.38	0.56	22		36351	22680734	22743153	SPAG6	+
chr10	22841626	22842497	22841965		54	422.24	41.17	0.15	26		-13401	22825822	22828564	PIP5K2A	-
chr10	22843497	22844324	22843980		38	256.78	31.67	1.38	20		-15416	22825822	22828564	PIP5K2A	-
chr10	23001972	23003952	23003495		170	1159.82	62.3	0	63		-11	22823778	23003484	PIP5K2A	-
chr10	23200977	23202077	23201365		48	264.2	17.47	1.13	14		-15588	23216953	23326516	ARMC3	+
chr10	23384380	23384888	23384550		32	218.74	29.95	2.42	24		37	23384513	23409899	MSRB2	+
chr10	23462079	23462501	23462285		16	106.08	20.58	8.98	13		-18971	23481256	23483181	PTF1A	+
chr10	23481143	23482425	23481880		112	899.82	53.79	0	41		624	23481256	23483181	PTF1A	+
chr10	23636371	23636835	23636710		19	128.73	19	7.03	12		-2936	23605666	23633774	C10orf67	-
chr10	23727431	23729034	23728015		185	1627.5	83.58	0	70		-183	23728198	23731310	OTUD1	+
chr10	24498228	24498815	24498490		14	68.75	15.83	12.84	10		397	24498093	24836772	KIAA1217	+
chr10	25011101	25013061	25011755		182	1379.06	52.2	0	48		421	24959268	25012176	ARHGAP21	-
chr10	25013273	25013956	25013585		24	84.7	9.98	10.48	12		-1409	24959268	25012176	ARHGAP21	-
chr10	25241478	25241964	25241810		17	95.07	17.54	9.7	13		-277	25137554	25241533	PRTFDC1	-
chr10	25305146	25306307	25305925		113	854.51	42.93	0	42		338	25305587	25315593	THNSL1	+
chr10	25463403	25464159	25463560		28	168.22	15.6	4.33	10		-431	25463991	25891155	GPR158	+
chr10	25922427	25922919	25922740		15	60.33	10.98	14.2	11		39598	25883142	25891155	GPR158	+
chr10	26656660	26657180	26656945		16	77.45	12.48	11.61	10		-69761	26726706	26856494	APBB1IP	+
chr10	26911358	26911816	26911495		14	82.55	20.58	10.75	13		60623	26850872	26856155	APBB1IP	+
chr10	27529523	27530184	27529780		25	133.58	13.87	6.15	10		-1	27506909	27529779	ACBD5	-
chr10	27531610	27532182	27532005		25	120.11	13.35	7.76	13		-937	27484144	27531068	ACBD5	-
chr10	27950757	27951487	27951125		22	56	7.84	15.27	11		81165	28007492	28032290	MKX	-
chr10	28030970	28031728	28031425		40	253.22	23.71	1.44	19		865	28007492	28032290	MKX	-
chr10	28287321	28288275	28287840		66	286.91	18.47	0.72	30		137	28247800	28287977	ARMC4	-
chr10	28491454	28492517	28492095		80	678.78	53.84	0.05	34		66	28413939	28492161	MPP7	-
chr10	28591443	28592220	28591925		27	152.73	19.66	5.11	13		-20890	28413001	28571035	MPP7	-
chr10	28821164	28821855	28821605		30	145.38	12.98	5.35	13		183	28821422	28909928	WAC	+
chr10	28957374	28958180	28957800		33	210.18	30.08	2.58	19		-8471	28966271	28971868	BAMBI	+
chr10	28965429	28967878	28966300		246	2294.94	116.18	0	76		-139	28966439	28971606	BAMBI	+
chr10	28967885	28968386	28968170		19	113.24	15.83	8.26	10		1731	28966439	28971606	BAMBI	+
chr10	29565175	29565798	29565415		27	107.29	8.57	8.9	11		-12575	29577990	29600161	LYZL1	+
chr10	29826577	29827433	29826985		35	221.6	25.33	2.18	16		-15488	29796960	29811497	SVIL	-
chr10	30025549	30026354	30025965		83	729.66	71.13	0.06	57		-255	29975482	30025710	SVIL	-
chr10	30347561	30348772	30348425		41	142.85	17.14	5.66	18		-11625	30303384	30336800	KIAA1462	-
chr10	30722191	30723739	30723080		92	582.09	29.71	0.05	24		214	30722866	30750761	MAP3K8	+
chr10	31073747	31074530	31074230		28	151.34	13.87	5.13	10		65067	31133567	31139297	ZNF438	-
chr10	31223930	31224520	31224385		20	83.56	9.98	10.66	10		-26439	31133567	31197946	ZNF438	-
chr10	31320439	31321154	31320825		21	112.44	15.83	8.31	10		29	31133710	31320854	ZNF438	-
chr10	31608134	31609305	31608885		46	192.88	11.7	3.14	12		716	31608169	31676124	ZEB1	+
chr10	31609416	31610133	31609790		22	120.79	19	7.78	12		-274	31610064	31818118	ZEB1	+
chr10	32216461	32218179	32217465		166	1522.97	75.63	0	50		270	32095234	32217735	ARHGAP12	-
chr10	32344311	32345543	32345395		42	139.22	11.65	5.89	14		-494	32297940	32344901	KIF5B	-
chr10	32635074	32635705	32635295		32	132.34	11.41	6.65	16		452	32570787	32635747	EPC1	-
chr10	32635740	32636966	32636175		90	456.25	24.24	0.04	32		-29	32634040	32636146	EPC1	-
chr10	32734721	32735465	32735055		75	563.6	39.98	0.05	43		-22	32735077	32863501	CCDC7	+
chr10	33246341	33247749	33247200		140	1068.98	45.21	0	42		-76	33221449	33247124	ITGB1	-
chr10	33294367	33295035	33294730		31	214.28	39.58	2.53	25		-10	33218752	33294720	ITGB1	-
chr10	33560699	33561642	33561050		34	198.81	20.58	2.83	13		-8418	33538342	33552632	NRP1	-
chr10	33579339	33580132	33579795		29	115.18	15.97	8.14	15		-27163	33538342	33552632	NRP1	-
chr10	33623701	33624671	33624105		51	365.61	36.42	0.23	23		-272	33502239	33623833	NRP1	-
chr10	33624982	33625473	33625280		15	87.27	17.42	10.39	11		-1447	33502239	33623833	NRP1	-
chr10	33625487	33626199	33625635		58	504.86	41.17	0.04	25		-1802	33502239	33623833	NRP1	-
chr10	35103195	35104671	35104185		180	1266.72	52.05	0	72		-42	34601280	35104143	PARD3	-
chr10	35104684	35105246	35104885		19	61.09	8.32	14.03	10		-636	34601184	35104249	PARD3	-
chr10	35415586	35416711	35416005		127	1151.56	77.37	0	61		-85	35416090	35501082	CREM	+
chr10	35624813	35626646	35625525		165	1127.63	35.7	0	39		-277	35625802	35860852	CCNY	+
chr10	35929309	35931579	35929825		268	2345.03	60.08	0	51		537	35927177	35930362	FZD8	-
chr10	35932006	35932630	35932325		24	100.99	19.97	9.26	19		-1963	35927177	35930362	FZD8	-
chr10	36173520	36173980	36173695		14	82.3	15.83	10.73	10		-243333	35927177	35930362	FZD8	-
chr10	38146245	38147045	38146620		25	106.29	8.74	9	10		-82	38117693	38146538	ZNF248	-
chr10	38264758	38265595	38265300		34	196.98	19.41	2.83	14		220	38241943	38265520	ZNF25	-
chr10	38299635	38300351	38299965		21	91.2	13.39	9.79	11		338	38299627	38343466	ZNF33A	+
chr10	38691341	38692229	38691630		53	325.71	31.47	0.44	29		156	38680911	38691786	RP11-291L22.2	-
chr10	43572059	43573129	43572785		44	178.1	12.47	3.75	13		258	43572527	43622900	RET	+
chr10	43633292	43634433	43633915		112	977.32	80.13	0	61		-19	43633934	43680756	CSGALNACT2	+
chr10	43761768	43762796	43762485		46	283.49	25.71	0.82	17		-118	43689984	43762367	RASGEF1A	-
chr10	43891810	43893506	43892820		172	1536.49	66.55	0	47		-94	43883037	43892726	HNRNPF	-
chr10	43902261	43904101	43902735		161	1021.5	34.94	0	42		532	43881065	43903267	HNRNPF	-
chr10	43904154	43905036	43904385		46	263.6	20.89	1.13	16		229	43881470	43904614	HNRNPF	-
chr10	43915531	43916813	43916015		203	1640.38	96.26	0	131		-11319	43881065	43904696	HNRNPF	-
chr10	43931874	43932783	43932475		26	88.47	9.98	10.33	10		112	43932363	43977100	ZNF487	+
chr10	43950900	43951604	43951195		47	296.36	22.96	0.66	23		18589	43932606	43971278	ZNF487	+
chr10	44069505	44070204	44069835		24	111.93	15.09	8.3	13		197	44051792	44070032	ZNF239	-
chr10	44143810	44144472	44144185		25	94.02	9.98	9.73	12		-40	44139448	44144145	ZNF32	-
chr10	45084446	45085929	45084795		68	358.49	28.39	0.26	23		-202854	44874005	44881941	CXCL12	-
chr10	45398443	45399064	45398875		28	71.92	5.99	12.23	12		-7773	45406648	45432450	TMEM72	+
chr10	46089658	46090620	46089955		38	192.82	15.62	3.13	12		26420	46113213	46116375	ANUBL1	-
chr10	46167334	46168873	46168115		162	1146.97	46.59	0	55		85	46111047	46168200	ANUBL1	-
chr10	46913648	46914453	46913975		63	295.01	21.27	0.68	36		-497	46914472	46923688	FAM35B	+
chr10	46951229	46951976	46951515		45	122.84	9.57	7.36	23		15926	46955444	46967441	SYT15	-
chr10	47395420	47396743	47396145		106	804.73	48.7	0	39		-152671	47191778	47243474	AGAP10	-
chr10	47655624	47656313	47655885		28	165.6	19.66	4.38	13		-91051	47746936	47763041	ANXA8L2	+
chr10	48185561	48186052	48185705		20	97.39	15.97	9.68	16		-3907	48189612	48237508	CTGLF6	+
chr10	49514019	49515395	49514505		99	674.94	32.08	0.05	28		-193	49514698	49618189	MAPK8	+
chr10	49731171	49732694	49732125		54	134.98	7.13	6.13	10		156	49654079	49732281	ARHGAP22	-
chr10	49864149	49864630	49864500		17	88.06	12.03	10.31	10		-4134	49790766	49860366	ARHGAP22	-
chr10	50970182	50970621	50970455		23	140.89	20.86	5.81	19		-3833	50964636	50966622	OGDHL	-
chr10	51488844	51489479	51489090		41	255.53	24.96	1.38	25		-2491	51464151	51486599	AGAP7	-
chr10	51571952	51572800	51572355		40	116.47	8.87	8.07	16		-12	51572367	51590732	NCOA4	+
chr10	52223904	52224268	52224085		14	59.8	9.98	14.31	12		2607	52219701	52226692	SGMS1	-
chr10	52383063	52384056	52383670		40	95.44	9.37	9.71	16		-115408	52499078	52516948	ASAH2B	+
chr10	52750549	52751878	52751095		59	379.6	26.92	0.2	17		-44	52751139	54053660	PRKG1	+
chr10	53815883	53816495	53816195		19	99.61	15.69	9.47	11		9571	53806624	54053936	PRKG1	+
chr10	54073615	54074178	54073990		17	88.06	16.89	10.31	12		-66	54074056	54077417	DKK1	+
chr10	54466261	54467054	54466675		23	81.01	9.98	10.87	10		64547	54528050	54531222	MBL2	-
chr10	54920237	54920659	54920535		11	61.05	15.83	14.04	10		-389075	54525140	54531460	MBL2	-
chr10	55531232	55531917	55531585		31	133.31	15.81	6.5	18		46559	55566746	55578144	PCDH15	-
chr10	57157402	57157970	57157685		14	64.63	15.62	13.34	11		-78311	56138583	57079374	PCDH15	-
chr10	57390910	57391644	57391150		26	91.31	10.81	9.8	12		-311776	56138583	57079374	PCDH15	-
chr10	60026688	60028220	60027815		174	1283.5	79.86	0	95		-121	59951278	60027694	IPMK	-
chr10	60028232	60029794	60028915		107	334.39	14.97	0.45	33		-23	60028938	60048108	CISD1	+
chr10	60094497	60095131	60094775		22	56.51	8.11	14.93	13		40	60094735	60129403	UBE2D1	+
chr10	60272109	60273238	60272595		114	612.99	23.29	0.05	42		-305	60272900	60591195	BICC1	+
chr10	61122059	61122663	61122380		20	113.58	15.1	8.26	10		-100	61083831	61122280	FAM13C	-
chr10	61366120	61367017	61366455		33	196.12	19	2.82	12		77632	61410523	61444087	SLC16A9	-
chr10	61665927	61667171	61666605		84	584.19	21.91	0.05	18		-297	61548521	61666308	CCDC6	-
chr10	62703273	62704337	62704045		117	1050.05	67.39	0	54		-55818	62636876	62648227	RHOBTB1	-
chr10	62760877	62761722	62761210		30	175.71	19	3.8	12		-112983	62636876	62648227	RHOBTB1	-
chr10	63657998	63658699	63658405		24	76.26	8.32	11.69	10		-2654	63661059	63856703	ARID5B	+
chr10	63659298	63660963	63660175		105	751.76	45.64	0.06	31		-884	63661059	63856703	ARID5B	+
chr10	63662241	63664257	63663085		197	1785.41	164.87	0	107		1642	63661443	63810870	ARID5B	+
chr10	63808759	63809313	63809090		19	97.08	16.22	9.69	12		120	63808970	63852823	ARID5B	+
chr10	64564256	64565439	64564555		120	631.69	24.18	0.05	45		39	64564516	64568238	ADO	+
chr10	64576663	64577182	64576965		17	85.46	16.22	10.44	13		-839	64571763	64576126	EGR2	-
chr10	64577489	64578303	64577925		45	139.98	14.75	5.84	29		1002	64573434	64578927	EGR2	-
chr10	64578369	64578801	64578495		16	60.41	10.98	14.21	10		432	64573434	64578927	EGR2	-
chr10	65028652	65029235	65028980		23	106.86	14.97	8.96	14		33	64975198	65029013	JMJD1C	-
chr10	65224676	65226202	65225840		99	750.8	53.84	0.06	33		-55283	65281123	65381969	REEP3	+
chr10	65280580	65282168	65281695		230	2212.12	78.28	0	69		522	65281173	65384881	REEP3	+
chr10	65388159	65390852	65390265		188	1493.47	57.71	0	37		7097	65383168	65384335	AC022387.1	+
chr10	69643756	69645330	69644705		205	1493.62	37.08	0	52		278	69644427	69678147	SIRT1	+
chr10	69990756	69991943	69991315		84	423.58	27.1	0.15	38		540	69990386	69991855	ATOH7	-
chr10	70166047	70167398	70166755		41	69.21	5.62	12.77	11		191	70138319	70166946	RUFY2	-
chr10	70231501	70231895	70231785		11	60.73	14.68	14.08	10		-113	70173822	70231672	DNA2	-
chr10	70286782	70287703	70287350		46	167.42	14.46	4.38	22		-119	70242521	70287231	SLC25A16	-
chr10	70321023	70321458	70321340		13	57.35	11.97	14.79	10		927	70320413	70454239	TET1	+
chr10	70586637	70588490	70587545		154	1138.25	38.17	0	33		-54	70587599	70652815	STOX1	+
chr10	70660505	70661322	70660665		28	62.42	7.49	13.84	12		-369	70661034	70706603	DDX50	+
chr10	70883797	70884568	70884240		32	141.56	12.24	5.75	13		238	70884002	70928384	VPS26A	+
chr10	71078014	71079097	71078500		69	324.02	17.11	0.44	24		-100	71078600	71161638	HK1	+
chr10	71333093	71333620	71333295		24	145.1	19.97	5.34	16		-301	71331454	71332994	NEUROG3	-
chr10	71561274	71562110	71561515		64	539.75	42.75	0.04	27		-173	71561688	71718904	COL13A1	+
chr10	71562143	71562839	71562325		43	320.52	28.74	0.47	19		637	71561688	71718904	COL13A1	+
chr10	71905168	71906557	71906015		67	358.49	21.97	0.26	18		327	71897737	71906342	TYSND1	-
chr10	71992386	71993520	71993130		53	215.06	19.97	2.54	23		-37	71969951	71993093	PPA1	-
chr10	72141968	72142857	72142465		40	231.99	21.76	1.88	17		-83	72058732	72142382	LRRC20	-
chr10	72218587	72219299	72218950		24	81.21	9.98	10.77	11		-11243	72192505	72207707	NODAL	-
chr10	72237567	72237879	72237700		13	81.56	12.48	10.74	10		-864	72238564	72328205	KIAA1274	+
chr10	72238024	72239295	72238685		73	338.93	15.81	0.46	19		108	72238577	72328205	KIAA1274	+
chr10	72432039	72432765	72432335		28	114.41	16.33	8.16	17		-224	72432559	72522197	ADAMTS14	+
chr10	72575448	72576254	72575885		30	128.1	13.98	7.07	13		159	72575726	72640930	SGPL1	+
chr10	72647949	72648592	72648310		32	136.59	17.68	6.16	21		-299	72643689	72648011	PCBD1	-
chr10	72692005	72692766	72692395		27	150.68	14.25	5.16	10		-43854	72643267	72648541	PCBD1	-
chr10	72971859	72973086	72972355		498	3100	231.27	0	275		28	72972327	73062621	UNC5B	+
chr10	72973143	72973440	72973295		13	66.06	11.44	13.1	10		611	72972684	73062621	UNC5B	+
chr10	72975919	72976491	72976210		18	86.01	15.25	10.47	11		3526	72972684	73062621	UNC5B	+
chr10	72976960	72977679	72977335		47	292.43	33.94	0.71	33		4651	72972684	73062621	UNC5B	+
chr10	72995877	72996643	72996270		29	126.17	15.97	7.21	16		23586	72972684	73062621	UNC5B	+
chr10	73078705	73079399	73079045		42	175.29	18.72	3.8	30		6	73079039	73082811	SLC29A3	+
chr10	73156639	73157387	73157085		22	65.34	8.32	13.21	10		381	73156704	73501741	CDH23	+
chr10	73648534	73649166	73648915		28	144.71	21.06	5.59	20		-37833	73576058	73611082	PSAP	-
chr10	73723912	73724822	73724225		39	168.54	13.64	4.31	15		102	73724123	73773322	CHST3	+
chr10	73933312	73934399	73934035		55	384.11	22.17	0.2	14		30230	73956568	73964265	ASCC1	-
chr10	74032537	74034094	74032845		65	295.01	20	0.68	18		-833	74033678	74035794	DDIT4	+
chr10	74079220	74080293	74079575		64	322.77	32.7	0.47	38		17048	74095315	74096623	DNAJB12	-
chr10	74091311	74092296	74091740		52	294.88	24.96	0.68	23		4883	74095315	74096623	DNAJB12	-
chr10	74114454	74114988	74114765		16	66.07	11.68	13.1	11		142	74092588	74114907	DNAJB12	-
chr10	74856202	74856942	74856735		31	129.06	14.79	7.03	16		-13482	74870217	74891586	NUDT13	+
chr10	75006426	75007233	75006855		30	153.2	16.22	5.1	12		-91	75006946	75036742	C10orf103	+
chr10	75173216	75174002	75173525		38	228.28	22.46	2.11	18		300	75135203	75173825	ANXA7	-
chr10	75255236	75255831	75255480		18	84.09	13.73	10.55	11		302	75204358	75255782	PPP3CB	-
chr10	75531861	75533057	75532705		55	131.69	6.99	6.68	13		383	75532322	75534881	FUT11	+
chr10	75570979	75571807	75571345		38	220.48	14.97	2.17	12		-2511	75568225	75568834	NDST2	-
chr10	75725553	75726374	75726045		30	157.93	22.82	4.64	14		-31827	75757872	75879918	VCL	+
chr10	75936003	75936764	75936445		72	370.79	18.47	0.23	34		1	75936444	76469061	ADK	+
chr10	76584852	76586045	76585325		95	761.09	32.38	0.06	23		-15	76585340	76792051	MYST4	+
chr10	76586131	76586789	76586495		17	73.41	14.45	11.92	11		95	76586400	76790948	MYST4	+
chr10	76593111	76594082	76593725		42	232.04	13.73	1.88	11		-4733	76598458	76792380	MYST4	+
chr10	76870901	76871724	76871315		36	161.74	16.64	4.41	17		86	76871229	76936589	SAMD8	+
chr10	76969987	76970993	76970510		39	204.06	14.08	2.7	11		1	76970509	76991206	VDAC2	+
chr10	76994384	76995977	76995755		62	163.99	9.28	4.38	14		-661	76994184	76995094	COMTD1	-
chr10	77054196	77055644	77054885		212	1777.95	76.54	0	91		-59097	76995073	76995788	COMTD1	-
chr10	77138657	77139449	77139125		59	372.28	25.96	0.23	25		-21634	77160759	77161385	AC010997.1	+
chr10	77158314	77160258	77159055		133	519.87	15.53	0.04	28		-1704	77160759	77161385	AC010997.1	+
chr10	77160432	77163081	77161485		316	2749.21	61.26	0	52		179	77157588	77161664	ZNF503	-
chr10	77163222	77165733	77164675		408	3100	141.65	0	105		1000	77163675	77167716	C10orf41	+
chr10	77166863	77169256	77168065		525	3100	348.09	0	263		4390	77163675	77167716	C10orf41	+
chr10	77257831	77258650	77258265		33	125.06	11.46	7.23	14		67054	77191211	78317089	C10orf11	+
chr10	77267876	77269068	77268365		69	514.17	39.58	0.04	25		77154	77191211	78317089	C10orf11	+
chr10	77352703	77353754	77353185		51	349.06	28.5	0.44	18		161974	77191211	78317089	C10orf11	+
chr10	77373368	77374308	77373725		92	786.38	49.91	0	40		-168794	77542519	78317133	C10orf11	+
chr10	77405984	77406758	77406250		28	146.71	13.14	5.3	10		-136269	77542519	78317133	C10orf11	+
chr10	77463083	77463933	77463425		29	156.91	15.83	4.7	10		-79094	77542519	78317133	C10orf11	+
chr10	77467424	77468309	77467945		37	236.48	23.75	1.79	15		-74574	77542519	78317133	C10orf11	+
chr10	78041753	78042560	78042165		31	171.04	17.54	3.96	13		-41994	78084159	78317064	C10orf11	+
chr10	79047390	79048059	79047720		20	109.26	15.83	8.67	10		-203245	78823450	78844475	KCNMA1	-
chr10	79397228	79398336	79397385		39	122.5	8.32	7.41	10		366	79395957	79397751	KCNMA1	-
chr10	79685829	79686956	79686140		35	78.41	7.04	11.41	10		58938	79729008	79745078	POLR3A	-
chr10	80062835	80063470	80063065		79	718.61	62.12	0.06	56		263709	79799356	79800455	RPS24	+
chr10	80732950	80733750	80733375		50	355.97	40.72	0.25	31		-95417	80828792	81076276	ZMIZ1	+
chr10	80826978	80827489	80827240		25	165.49	26.98	4.38	20		-1552	80828792	81076276	ZMIZ1	+
chr10	80828109	80829687	80828830		238	2409.19	111.06	0	88		38	80828792	81053542	ZMIZ1	+
chr10	80829751	80830415	80830120		26	100.33	10.79	9.23	13		1328	80828792	81053542	ZMIZ1	+
chr10	81001647	81004029	81002645		389	3100	140.01	0	113		-781	81003426	81050842	ZMIZ1	+
chr10	81106991	81107581	81107255		18	50.74	7.37	16.06	10		-1	81107256	81109791	PPIF	+
chr10	81204792	81205757	81205370		52	275.25	28.93	0.85	29		4	81142081	81205374	ZCCHC24	-
chr10	81664417	81664978	81664585		20	54.24	7.49	15.42	12		-77	81664662	81667610	AL512662.1	+
chr10	81964564	81965564	81965330		41	128.1	9.27	7.07	13		-52	81932590	81965278	ANXA11	-
chr10	82213325	82214561	82213725		54	305.91	23.64	0.56	18		-197	82213922	82282387	TSPAN14	+
chr10	85954307	85954870	85954610		16	86.46	17.16	10.48	11		93	85954517	85977119	PCDH21	+
chr10	86088216	86088941	86088780		24	95.24	9.98	9.71	10		361	86088419	86278273	FAM190	+
chr10	88159506	88160474	88160095		59	345.87	17.97	0.47	18		43694	88195013	88203789	WAPAL	-
chr10	88281032	88282141	88281730		42	227.86	14.68	2.11	10		-205	88195014	88281525	WAPAL	-
chr10	88470627	88472110	88471500		124	859.46	30.95	0	30		-6366	88477866	88495010	LDB3	+
chr10	88515021	88517155	88516125		311	3100	143.87	0	98		-271	88516396	88684942	BMPR1A	+
chr10	88853761	88855597	88854765		86	507.07	37.08	0.04	26		-188	88854953	88951220	FAM35A	+
chr10	89264309	89265599	89264695		66	405.48	32.22	0.14	24		63	89264632	89313145	MINPP1	+
chr10	89417837	89418524	89418165		20	88.86	13.73	10.27	11		-1205	89419370	89507462	PAPSS2	+
chr10	89418635	89420043	89419695		114	979.1	69.67	0	44		325	89419370	89507462	PAPSS2	+
chr10	89577353	89578376	89578025		44	272.64	38	0.85	24		-108	89512875	89577917	ATAD1	-
chr10	89622951	89624401	89623300		88	570.44	31.38	0.05	24		-906	89624206	89626806	PTEN	+
chr10	89941503	89942386	89941755		36	193.2	16.22	3.12	13		229799	89711956	89721066	PTEN	+
chr10	89969492	89970350	89969855		30	173.9	19	3.83	12		257899	89711956	89721066	PTEN	+
chr10	90121684	90122679	90122245		41	257.61	22.17	1.39	14		220702	90034718	90342947	RNLS	-
chr10	90639744	90640895	90640435		158	1281.35	54.22	0	65		454	90639981	90653670	STAMBPL1	+
chr10	91174175	91175118	91174470		28	56.91	8.75	14.87	12		-49	91174519	91178576	IFIT5	+
chr10	91403755	91405618	91404290		122	814.38	38.68	0	30		925	91342749	91405215	PANK1	-
chr10	92617105	92618386	92617970		96	653.68	28.8	0.05	26		-515	92500580	92617455	HTR7	-
chr10	92922079	92923936	92922605		156	1371.82	44.33	0	28		-57303	92979908	92987131	PCGF5	+
chr10	92979938	92980819	92980485		29	104.54	9.98	9.2	10		-55	92980540	92987717	PCGF5	+
chr10	93169106	93170770	93170060		155	1416.43	69.67	0	43		-36	93170096	93274518	HECTD2	+
chr10	93557991	93558854	93558295		29	153.21	15.81	5.11	11		226	93558069	93625033	TNKS2	+
chr10	93668087	93668957	93668595		48	354.74	30.08	0.35	18		645	93666346	93669240	FGFBP3	-
chr10	93999081	94000035	93999545		76	334.15	20.13	0.45	38		51299	93809388	94050844	CPEB3	-
chr10	94050325	94051422	94050820		45	146.1	13.55	5.32	18		24	93809388	94050844	CPEB3	-
chr10	94333021	94334472	94333535		79	561.12	24.96	0.05	15		-19508	94353043	94415150	KIF11	+
chr10	94351186	94351874	94351480		23	65.71	11.41	13.12	16		-1563	94353043	94415150	KIF11	+
chr10	94448977	94450651	94449710		132	1001.18	58.65	0	47		-2	94449712	94455397	HHEX	+
chr10	94607799	94608970	94608470		39	173.12	18.89	3.86	13		193	94608277	94819247	EXOC6	+
chr10	94753512	94754341	94753745		41	277.18	20.58	0.86	12		-3486	94757231	94774024	EXOC6	+
chr10	94753512	94754341	94753745		41	277.18	20.58	0.86	12		-3486	94757231	94774024	EXOC6	+
chr10	94753512	94754341	94753875		41	277.18	20.58	0.86	12		-3356	94757231	94774024	EXOC6	+
chr10	94753512	94754341	94753875		41	277.18	20.58	0.86	12		-3356	94757231	94774024	EXOC6	+
chr10	94833308	94833829	94833695		22	149	17.42	5.22	11		48	94833647	94837647	CYP26A1	+
chr10	95461957	95462538	95462255		16	82.54	15.13	10.75	10		74	95433514	95462329	C10orf4	-
chr10	95653415	95654218	95653760		74	618.62	62.39	0.05	50		1	95653759	95715819	TMEM20	+
chr10	95753169	95754294	95753715		87	745.93	50.67	0.06	32		-31	95753746	96088149	PLCE1	+
chr10	96122458	96123142	96122840		15	54.56	12.48	15.38	10		-124	96121081	96122716	NOC3L	-
chr10	96161879	96163944	96162780		150	834.77	24.13	0	28		519	96162261	96295687	TBC1D12	+
chr10	96943043	96943804	96943595		54	279.54	17.83	0.86	25		-10362	96953957	96986162	C10orf129	+
chr10	97048539	97049183	97048995		21	97.67	14.45	9.66	10		1774	96997767	97050769	PDLIM1	-
chr10	97050152	97051317	97050935		86	637.14	36.19	0.05	28		-166	96997767	97050769	PDLIM1	-
chr10	97320704	97321506	97321095		67	415.29	31.26	0.14	38		55359	97371013	97376454	ALDH18A1	-
chr10	97667207	97668009	97667340		35	159.49	13.98	4.56	13		-325	97667665	97793507	C10orf131	+
chr10	97802752	97803798	97803155		65	441.59	24.96	0.04	20		-185	97803340	97820627	CCNJ	+
chr10	98272468	98272892	98272605		13	77.95	15.83	11.54	10		1063	98124363	98273668	TLL2	-
chr10	98273084	98274223	98273675		118	1146.81	90.25	0	57		-7	98124363	98273668	TLL2	-
chr10	98345806	98347766	98346865		333	3100	181.63	0	131		-349	98336102	98346516	TM9SF3	-
chr10	98591200	98593414	98592665		405	3100	140.92	0	88		626	98592039	98718690	LCOR	+
chr10	98841389	98841819	98841610		16	55.83	9.32	15.23	13		20703	98825270	98862313	SLIT1	-
chr10	98945217	98945854	98945585		22	77.47	9.15	11.61	11		92	98817499	98945677	SLIT1	-
chr10	99051791	99052410	99052185		26	100.33	12.38	9.23	16		195	98981930	99052380	ARHGAP19	-
chr10	99078628	99079789	99079080		70	496.88	37.7	0.04	24		-18	99079098	99081097	FRAT1	+
chr10	99093413	99095168	99094485		269	2156.32	40.17	0	54		-27	99092255	99094458	FRAT2	-
chr10	99185205	99186240	99185875		33	114.23	10.98	8.23	10		-42	99185917	99193198	PGAM1	+
chr10	99205589	99206273	99205975		23	112.43	14.97	8.3	11		48	99205927	99217123	ZDHHC16	+
chr10	99257413	99259496	99258545		68	335.56	15.83	0.45	10		-80	99258625	99330966	UBTD1	+
chr10	99447057	99447703	99447295		63	486.73	35.94	0.04	36		-215	99437181	99447080	AVPI1	-
chr10	99473421	99474852	99473665		211	2131.55	68.63	0	54		-786	99474451	99477235	MARVELD1	+
chr10	99789869	99790990	99790635		62	441.71	26.92	0.04	17		-50	99639440	99790585	CRTAC1	-
chr10	99815684	99816217	99815915		15	76.14	14.26	11.71	10		-25330	99639440	99790585	CRTAC1	-
chr10	100206541	100207019	100206665		15	61.93	10.98	13.87	11		19	100202145	100206684	HPS1	-
chr10	101088829	101090819	101090225		158	1056.28	33.94	0	33		1080	101089145	101154085	CNNM1	+
chr10	101279337	101280902	101280005		168	1201.84	36.6	0	44		-12705	101292710	101296281	NKX2-3	+
chr10	101379788	101381464	101380675		275	3152.48	202.78	0	129		-140	101371057	101380535	SLC25A28	-
chr10	101769116	101770260	101769740		76	606.9	52.25	0.05	33		55411	101808524	101825151	CPN1	-
chr10	101945363	101946552	101945810		67	418.33	43.68	0.14	33		4	101909848	101945814	ERLIN1	-
chr10	102105667	102107398	102106935		156	1111.31	47.92	0	47		58	102106877	102116367	SCD	+
chr10	102413691	102415941	102414455		171	1418.36	53.84	0	34		-91013	102505468	102589698	PAX2	+
chr10	102440466	102441044	102440695		21	122.49	24.57	7.4	17		-64773	102505468	102589698	PAX2	+
chr10	102469827	102470447	102470065		23	101.54	16.97	9.26	17		-35403	102505468	102589698	PAX2	+
chr10	102505173	102506024	102505430		33	172.17	21.21	3.9	17		-38	102505468	102589698	PAX2	+
chr10	102672197	102672826	102672485		15	68.24	17.62	12.81	12		-235	102672720	102724893	FAM178A	+
chr10	102756525	102758686	102756895		75	349.54	15.69	0.44	10		-1210	102758105	102763451	LZTS2	+
chr10	102756525	102758686	102756895		75	349.54	15.69	0.44	10		-1210	102758105	102763451	LZTS2	+
chr10	102756525	102758686	102758375		75	349.54	15.69	0.44	10		270	102758105	102763451	LZTS2	+
chr10	102756525	102758686	102758375		75	349.54	15.69	0.44	10		270	102758105	102763451	LZTS2	+
chr10	102759208	102759921	102759460		26	74.21	7.84	11.85	11		-150	102759610	102763517	LZTS2	+
chr10	102820592	102823136	102822540		323	1964.09	51.58	0	91		710	102821830	102824102	KAZALD1	+
chr10	102825690	102826832	102826010		47	253.05	19.2	1.44	15		-46	102826056	102827888	KAZALD1	+
chr10	102989818	102990503	102990180		21	105.09	13.87	9.1	10		-1463	102986733	102988717	LBX1	-
chr10	102995870	102996886	102996230		67	463.88	51.13	0.04	42		-7513	102986733	102988717	LBX1	-
chr10	103051740	103053009	103052375		131	1211.14	89.85	0	63		-61445	103113820	103317078	BTRC	+
chr10	103124309	103124890	103124615		61	314.34	25.66	0.49	53		10324	103114291	103285840	BTRC	+
chr10	103245616	103246408	103245905		35	207.01	22.43	2.59	16		-49236	103295141	103310948	BTRC	+
chr10	103325908	103326972	103326625		43	189.61	18.97	3.23	19		-3692	103330317	103356408	DPCD	+
chr10	103453783	103454484	103454285		26	128.16	12.85	7.07	11		185	103427643	103454470	FBXW4	-
chr10	103454659	103455269	103454885		18	87.76	13.49	10.35	11		131	103370426	103455016	FBXW4	-
chr10	103590229	103591019	103590675		32	106.8	9.27	8.96	13		-480	103587110	103590195	KCNIP2	-
chr10	103824527	103825778	103825065		105	898.08	61.66	0	42		-82	103825147	103827790	HPS6	+
chr10	103877196	103878105	103877755		34	104.09	11.36	9.19	14		2450	103870387	103880205	LDB1	-
chr10	103879524	103881087	103880255		304	2035.14	40.35	0	97		-45	103867340	103880210	LDB1	-
chr10	103989638	103991013	103990445		172	1336.39	56.57	0	68		4360	103986085	103989346	ELOVL3	+
chr10	104158828	104159639	104159415		28	157.03	19.66	4.68	13		-920	104160335	104161026	NFKB2	+
chr10	104209780	104211014	104210345		222	1574.18	44.92	0	90		857	104209574	104211202	C10orf95	-
chr10	104402837	104405778	104404725		457	3100	73.62	0	118		472	104404253	104418164	TRIM8	+
chr10	104473742	104474658	104474255		44	192.04	12.48	3.12	16		-91	104436315	104474164	ARL3	-
chr10	104678075	104678720	104678410		20	112.14	17.42	8.28	11		296	104678114	104838238	CNNM2	+
chr10	104951316	104953864	104953000		216	1653.31	87.66	0	68		55	104871502	104953055	NT5C2	-
chr10	105109993	105111324	105110805		50	229.24	18.72	2.07	14		-122	105063515	105110683	PCGF6	-
chr10	105314343	105315278	105314870		63	338.8	31.61	0.46	37		-119	105314989	105331579	NEURL	+
chr10	105452473	105453194	105452890		47	371.12	52.94	0.23	35		491	105359277	105453381	SH3PXD2A	-
chr10	105614977	105615603	105615290		19	104.86	15.65	9.17	10		44621	105642503	105659911	OBFC1	-
chr10	105726494	105727639	105726935		97	682.24	45.92	0.06	46		-24	105726959	105788991	SLK	+
chr10	105881035	105882338	105881720		90	435.74	17.83	0.08	24		-96	105881816	105886143	C10orf78	+
chr10	106014331	106014869	106014725		18	106.97	15.6	8.95	10		67	106014658	106027211	GSTO1	+
chr10	108740160	108741265	108740605		44	269.07	19	1.1	12		-305758	108426842	108434847	SORCS1	-
chr10	108923921	108924818	108924555		81	401.28	23.53	0.14	41		-489708	108426842	108434847	SORCS1	-
chr10	109795870	109796555	109796245		23	133.7	23.75	6.14	15		-1361398	108426842	108434847	SORCS1	-
chr10	111682664	111683510	111683295		66	449.15	28.95	0.04	29		-106	111646024	111683189	XPNPEP1	-
chr10	111765570	111765879	111765705		13	82.08	13.73	10.76	11		93	111702418	111765798	RP11-451M19.3	-
chr10	111767010	111767664	111767415		25	156.77	26.92	4.92	16		-305	111767720	111893969	ADD3	+
chr10	111767682	111768973	111768005		92	564.58	31.95	0.05	31		-5	111768010	111877137	ADD3	+
chr10	111967148	111968177	111967535		34	121.59	11.98	7.69	12		-32	111967567	112047123	MXI1	+
chr10	111968677	111971265	111970605		176	1291.58	114.51	0	78		616	111969989	112046264	MXI1	+
chr10	111981250	111982266	111981735		63	454.91	37.44	0.04	27		-4016	111985751	112046264	MXI1	+
chr10	111985480	111986762	111985835		109	783.8	50.17	0	46		-7	111985842	112044850	MXI1	+
chr10	112257014	112258709	112257905		142	721.31	21.21	0.06	34		214	112257691	112266864	DUSP5	+
chr10	112327595	112328107	112327935		17	71.88	9.98	12.24	10		-150	112328085	112341764	SMC3	+
chr10	112369335	112369803	112369475		13	57.35	11.71	14.8	10		-34636	112404111	112540836	RBM20	+
chr10	112400927	112401527	112401195		30	191.17	23.04	3.19	18		-2916	112404111	112540836	RBM20	+
chr10	112403330	112405144	112403990		135	685.77	21.39	0.06	29		-165	112404155	112599227	RBM20	+
chr10	112631870	112632796	112632600		38	184.43	11.57	3.33	10		887	112631713	112647602	PDCD4	+
chr10	112631870	112632796	112632600		38	184.43	11.57	3.33	10		887	112631713	112647602	PDCD4	+
chr10	112631870	112632796	112632425		38	184.43	11.57	3.33	10		712	112631713	112647602	PDCD4	+
chr10	112631870	112632796	112632425		38	184.43	11.57	3.33	10		712	112631713	112647602	PDCD4	+
chr10	112679327	112680157	112679555		45	215.85	14.1	2.52	17		-206	112679761	112724487	SHOC2	+
chr10	112836512	112837143	112836800		25	159.99	25.24	4.56	16		10	112836790	112840658	ADRA2A	+
chr10	114553046	114553824	114553315		39	266.19	26.92	1.11	17		-156694	114710009	114926061	TCF7L2	+
chr10	114710851	114711705	114711365		27	147.58	20.58	5.27	12		690	114710675	114901075	TCF7L2	+
chr10	114715602	114717116	114716705		83	595.76	36.42	0.05	23		6030	114710675	114901075	TCF7L2	+
chr10	114718874	114719700	114719325		29	169.16	17.42	4.05	11		8650	114710675	114901075	TCF7L2	+
chr10	114744507	114745023	114744855		19	104.25	17.92	9.19	14		34180	114710675	114901075	TCF7L2	+
chr10	114886152	114887014	114886555		98	918.07	78.81	0	59		-17124	114903679	114925415	TCF7L2	+
chr10	116527841	116528373	116528025		25	159.95	24.96	4.55	17		-53478	116581503	116624472	FAM160B1	+
chr10	116581294	116582160	116581465		41	277.98	23.4	0.86	15		-64	116581529	116593224	FAM160B1	+
chr10	116852578	116853624	116853135		58	245.44	14.26	1.51	19		11	116853124	116931132	ATRNL1	+
chr10	117832443	117833033	117832785		18	101.41	20.58	9.25	13		199009	117822953	118031794	GFRA1	-
chr10	118032893	118033376	118033080		37	247.45	29.95	1.49	29		-101	117823275	118032979	GFRA1	-
chr10	118033388	118034071	118033730		24	133.97	20.58	6.12	13		-751	117823275	118032979	GFRA1	-
chr10	118501389	118502695	118502305		51	168.67	9.98	4.3	12		-220	118430703	118502085	HSPA12A	-
chr10	118764271	118765261	118764785		66	407.83	22.96	0.14	22		91	118644308	118764876	KIAA1598	-
chr10	119134294	119135589	119135350		56	181.65	8.56	3.39	12		-372	119040000	119134978	PDZD8	-
chr10	119134294	119135589	119135350		56	181.65	8.56	3.39	12		-372	119040000	119134978	PDZD8	-
chr10	119134294	119135589	119134885		56	181.65	8.56	3.39	12		93	119040000	119134978	PDZD8	-
chr10	119134294	119135589	119134885		56	181.65	8.56	3.39	12		93	119040000	119134978	PDZD8	-
chr10	119301654	119302350	119302030		22	114.66	15.83	8.19	11		74	119301956	119309057	EMX2	+
chr10	119302481	119303566	119303045		36	164.96	12.48	4.38	10		1089	119301956	119309057	EMX2	+
chr10	119805665	119806805	119806335		94	651.6	46.92	0.05	47		-221	119764427	119806114	RAB11FIP2	-
chr10	120788601	120790767	120790100		491	3100	112.97	0	85		162	120789938	120791045	NANOS1	+
chr10	120839381	120840765	120840400		82	603.41	64.92	0.05	40		-84	120794356	120840316	EIF3A	-
chr10	120924823	120925546	120925290		22	120.07	17.42	7.75	11		-101	120900434	120925189	SFXN4	-
chr10	120966130	120967967	120966980		86	383.86	18.97	0.2	18		-121	120967101	121093832	GRK5	+
chr10	121301692	121303010	121302325		71	430.23	33.69	0.07	27		-105	121259437	121302220	RGS10	-
chr10	121303426	121304300	121303985		38	248.32	20.58	1.49	13		-1765	121259437	121302220	RGS10	-
chr10	121410431	121410969	121410720		20	126.68	25.33	7.19	16		-162	121410882	121437331	BAG3	+
chr10	121485408	121486088	121485675		28	112.24	11.65	8.3	14		66	121485609	121588652	INPP5F	+
chr10	121631698	121632786	121632335		119	1183.39	74.42	0	47		-69	121588972	121632266	C10orf119	-
chr10	121887094	121888415	121888010		43	191.75	15.84	3.15	12		187317	121700693	121702014	SEC23IP	+
chr10	122215795	122217192	122216405		91	714.87	45.92	0.06	29		-61	122216466	122349367	PPAPDC1A	+
chr10	122725265	122726471	122726055		43	235.58	20.58	1.85	12		80675	122645380	122662737	BRWD2	+
chr10	122738064	122740008	122739295		208	2016.04	80.75	0	51		93915	122645380	122662737	BRWD2	+
chr10	122740674	122741588	122741085		34	189.01	21.39	3.22	15		95705	122645380	122662737	BRWD2	+
chr10	123021697	123023253	123022600		69	450.27	28.5	0.04	18		217399	123239299	123239999	FGFR2	-
chr10	123069598	123070284	123069895		26	80.06	11.66	10.97	17		170104	123239299	123239999	FGFR2	-
chr10	123356506	123358610	123357955		367	3100	163.44	0	141		-143	123297480	123357812	FGFR2	-
chr10	123578539	123579279	123578775		31	145.49	14.97	5.36	14		-29034	123542009	123549741	ATE1	-
chr10	123687228	123687996	123687620		26	62.51	7.49	13.85	12		-167	123502710	123687453	ATE1	-
chr10	123733954	123735133	123734350		74	502.8	27.45	0.04	21		287	123727208	123734637	NSMCE4A	-
chr10	123733954	123735133	123734350		74	502.8	27.45	0.04	21		287	123727208	123734637	NSMCE4A	-
chr10	123733954	123735133	123734790		74	502.8	27.45	0.04	21		-153	123727208	123734637	NSMCE4A	-
chr10	123733954	123735133	123734790		74	502.8	27.45	0.04	21		-153	123727208	123734637	NSMCE4A	-
chr10	123871957	123872829	123872365		75	605.34	62.39	0.05	50		-180	123872545	123970084	TACC2	+
chr10	123922925	123923478	123923225		21	133.96	17.42	6.12	11		-64	123923289	124014060	TACC2	+
chr10	124133737	124135145	124134230		137	1291.46	76	0	46		-122	124134352	124166189	PLEKHA1	+
chr10	124220622	124221834	124221105		78	612.11	39.58	0.05	25		18	124221087	124274423	HTRA1	+
chr10	124671266	124671867	124671655		36	151.21	14.35	5.16	23		1438	124670217	124672627	FAM24A	+
chr10	124894465	124895201	124894850		25	144.98	22.17	5.59	14		-717	124895567	124897247	HMX3	+
chr10	125852088	125853310	125852855		54	338.11	25.33	0.46	16		243	125805529	125853098	CHST15	-
chr10	126106671	126108027	126107155		51	175.34	10.81	3.8	13		-393	126095925	126106762	OAT	-
chr10	126138420	126138996	126138570		28	200.71	22.17	2.77	13		-11833	126150403	126187083	LHPP	+
chr10	126431726	126433841	126432985		577	3100	194.67	0	193		-147	126355759	126432838	FAM53B	-
chr10	126480050	126480901	126480455		37	203.76	21.91	2.71	18		-9	126462663	126480446	METTL10	-
chr10	126604968	126606336	126605975		73	518.63	25.33	0.04	16		-24717	126630692	126676758	ZRANB1	+
chr10	126847194	126847886	126847565		67	554	33.44	0.05	29		1503	126727563	126849068	CTBP2	-
chr10	126847953	126850417	126848985		242	2229.04	63.95	0	41		83	126727563	126849068	CTBP2	-
chr10	127321822	127322716	127322275		79	703.09	49.14	0.06	33		49438	127344263	127371713	C10orf122	-
chr10	127396340	127396920	127396605		23	147.67	18.72	5.27	12		-11479	127408084	127452712	C10orf137	+
chr10	128593735	128594856	128593935		37	184.47	17.42	3.33	10		-88	128594023	129250780	DOCK1	+
chr10	128593735	128594856	128593935		37	184.47	17.42	3.33	10		-88	128594023	129250780	DOCK1	+
chr10	128593735	128594856	128594250		37	184.47	17.42	3.33	10		227	128594023	129250780	DOCK1	+
chr10	128593735	128594856	128594250		37	184.47	17.42	3.33	10		227	128594023	129250780	DOCK1	+
chr10	128994140	128995181	128994815		38	212.66	20.58	2.56	12		-51457	129046272	129142864	DOCK1	+
chr10	131679231	131679813	131679530		18	102.38	17.42	9.27	11		-39095	131635964	131640435	EBF3	-
chr10	131756849	131758343	131757075		102	618.8	26.95	0.05	27		5016	131633547	131762091	EBF3	-
chr10	131761221	131763053	131762640		184	1400.23	34.94	0	35		-535	131633547	131762105	EBF3	-
chr10	131768916	131770458	131770150		133	1162.05	77.59	0	48		-7612	131760205	131762538	EBF3	-
chr10	131877720	131878939	131878445		44	147.16	8.32	5.29	10		-56218	131934663	131977888	GLRX3	+
chr10	131908494	131909071	131908780		18	50.06	9.27	16.1	13		-25883	131934663	131977888	GLRX3	+
chr10	131934390	131935055	131934585		29	65.9	5.99	13.13	12		-78	131934663	131982785	GLRX3	+
chr10	133794937	133796284	133795575		272	2461.65	93.41	0	131		-140	133781578	133795435	BNIP3	-
chr10	134121043	134121512	134121290		17	108.51	15.83	8.81	10		154	134020996	134121444	STK32C	-
chr10	134121840	134122388	134122135		22	144.46	19	5.6	12		-691	134020996	134121444	STK32C	-
chr10	134145012	134146081	134145635		60	442.37	28.5	0.04	18		21	134145614	134166899	LRRC27	+
chr10	134209680	134211086	134210795		60	215.94	14.14	2.52	17		123	134210672	134231367	PWWP2B	+
chr10	134350218	134351127	134350775		118	1030.73	73.87	0	74		-549	134351324	134596979	INPP5A	+
chr10	134513826	134514769	134514295		41	244.72	20.8	1.62	14		-9557	134523852	134567476	INPP5A	+
chr10	134599229	134601139	134599665		65	311.27	16.64	0.54	11		-109	134598300	134599556	NKX6-2	-
chr10	134607033	134607915	134607410		67	509.02	38.68	0.04	30		-7854	134598300	134599556	NKX6-2	-
chr10	134901085	134901881	134901435		39	273.16	30.08	0.85	18		26	134901409	134945178	GPR123	+
chr10	135043692	135044437	135044055		45	234.81	21.63	1.84	26		277	135043778	135045062	UTF1	+
chr10	135122122	135122759	135122445		19	86.91	16.22	10.46	12		0	135122445	135126666	ZNF511	+
chr10	135132159	135132639	135132315		15	72.19	12	12.18	10		7364	135138932	135139679	CALY	-
chr10	135186660	135187615	135187260		53	293.29	27.95	0.71	27		-67	135175984	135187193	ECHS1	-
chr10	135207448	135208091	135207775		24	105.84	9.98	8.98	10		-2	135207777	135234022	MTG1	+
chr10	135207448	135208091	135207615		24	105.84	9.98	8.98	10		-162	135207777	135234022	MTG1	+
chr10	135207448	135208091	135207615		24	105.84	9.98	8.98	10		-162	135207777	135234022	MTG1	+
chr10	135207448	135208091	135207775		24	105.84	9.98	8.98	10		-2	135207777	135234022	MTG1	+
chr11	406618	407230	406985		29	98.51	8.57	9.6	13		8014	405716	414999	SIGIRR	-
chr11	518251	519108	518735		48	235.47	20.8	1.85	25		-11435	494515	507300	RNH1	-
chr11	534960	535958	535600		36	139.09	9.97	5.88	10		-261	532517	535339	HRAS	-
chr11	568277	569129	568625		63	401.5	24.49	0.14	25		7175	561450	564024	RASSF7	+
chr11	576273	577125	576610		29	68.77	6.24	12.84	10		127	576483	610735	PHRF1	+
chr11	726343	726910	726565		27	146.37	17.68	5.29	16		20445	706120	727726	EPS8L2	+
chr11	777261	777901	777520		27	104.03	14.14	9.18	17		-19	767225	777501	PDDC1	-
chr11	797710	798634	798275		49	171.81	16.22	3.91	25		-2054	790475	796221	SLC25A22	-
chr11	804835	805646	805200		50	328.27	26.7	0.45	22		45	799184	805245	LRDD	-
chr11	819407	819951	819650		19	104.86	14.96	9.17	10		748	818902	825573	PNPLA2	+
chr11	832347	833644	833455		67	374.49	17.75	0.2	16		503	832952	836707	CD151	+
chr11	842018	843088	842805		32	70.02	7.13	12.39	10		-260	839721	842545	POLR2L	-
chr11	925465	926095	925965		26	150.87	15.76	5.15	12		124	925841	1012240	AP2A2	+
chr11	1592924	1594027	1593455		62	437.75	29.36	0.04	19		4	1575281	1593459	DUSP8	-
chr11	1968204	1969052	1968540		30	71.48	9.08	12.27	15		-34	1968574	1994023	MRPL23	+
chr11	2466013	2466847	2466265		30	149.41	16.22	5.21	13		-287	2466552	2549206	KCNQ1	+
chr11	2721056	2721658	2721250		27	89.38	8.11	10.21	12		178541	2542709	2591895	KCNQ1	+
chr11	2906216	2906516	2906355		13	83.67	14.97	10.64	12		-398	2904868	2905957	CDKN1C	-
chr11	3012910	3014017	3013295		39	205.97	16.64	2.69	10		223	2979721	3013518	NAP1L4	-
chr11	3072809	3073900	3073495		58	391.04	39.93	0.17	28		5164	3047906	3078659	CARS	-
chr11	4684038	4684617	4684305		25	169.1	26.92	4.07	17		19655	4664650	4675151	OR51E1	+
chr11	6411173	6412050	6411785		32	112.34	9.98	8.3	12		130	6411655	6416225	SMPD1	+
chr11	6494749	6495447	6495100		20	89.57	20.48	10.19	16		105	6469847	6495205	TRIM3	-
chr11	6624629	6625252	6624975		20	62.02	8.57	13.84	11		14	6624961	6632101	ILK	+
chr11	6632870	6633748	6633435		33	95.34	9.98	9.72	14		463	6632073	6633898	TAF10	-
chr11	8102414	8103028	8102845		29	175.85	21.21	3.75	17		-64	8102909	8127652	TUB	+
chr11	8284111	8285296	8284370		39	99.33	7.4	9.45	10		1036	8248473	8285406	LMO1	-
chr11	8284111	8285296	8284370		39	99.33	7.4	9.45	10		1036	8248473	8285406	LMO1	-
chr11	8284111	8285296	8284585		39	99.33	7.4	9.45	10		821	8248473	8285406	LMO1	-
chr11	8284111	8285296	8284585		39	99.33	7.4	9.45	10		821	8248473	8285406	LMO1	-
chr11	8891895	8892955	8892295		36	138.59	9.98	5.93	10		-31393	8714902	8860902	ST5	-
chr11	9385603	9386472	9386135		81	754.02	63.95	0.06	39		-20034	9406169	9469673	IPO7	+
chr11	9482385	9483098	9482740		24	102.16	14.87	9.26	13		125	9482615	9499993	ZNF143	+
chr11	9593978	9596437	9595375		134	809.58	31.93	0	25		-55	9595430	9611531	WEE1	+
chr11	9635411	9636088	9635815		37	269.75	31.76	1.1	21		39581	9596234	9611311	WEE1	+
chr11	9779568	9780886	9780430		83	631.01	42.75	0.05	27		94802	9685628	9774508	SWAP70	+
chr11	9781055	9781787	9781440		22	110.52	15.83	8.56	12		95812	9685628	9774508	SWAP70	+
chr11	10315306	10316258	10315920		46	224.07	22.83	2.17	24		-166	9800216	10315754	SBF2	-
chr11	10326332	10327441	10327070		95	747.31	59.9	0.06	47		427	10326643	10328942	ADM	+
chr11	10328342	10330072	10329725		105	728.85	44.64	0.06	30		3082	10326643	10328942	ADM	+
chr11	10562385	10563066	10562750		22	72.36	9.15	12.23	11		24	10533225	10562774	RNF141	-
chr11	10772464	10772956	10772770		14	64.63	12.3	13.34	10		-33	10772803	10801287	CTR9	+
chr11	10829400	10830862	10829645		52	194.54	11.98	2.89	12		372	10818593	10830017	EIF4G2	-
chr11	10952343	10953399	10953025		51	220.91	19.13	2.17	23		-73405	10874254	10879620	ZBED5	-
chr11	11484607	11485565	11485125		76	662.61	61.75	0.05	39		158436	11292421	11643561	GALNTL4	-
chr11	11642367	11643303	11642705		40	245.28	24.94	1.5	16		856	11292421	11643561	GALNTL4	-
chr11	11643351	11644050	11643535		39	185.75	16.64	3.29	19		26	11292421	11643561	GALNTL4	-
chr11	11863157	11864111	11863515		60	470.29	45.92	0.04	29		545	11862970	11980872	USP47	+
chr11	12088119	12089033	12088440		38	241.51	23.75	1.67	15		-43698	12132138	12285327	MICAL2	+
chr11	12131656	12132289	12132035		23	131.35	17.11	6.71	12		-103	12132138	12285327	MICAL2	+
chr11	12398864	12399808	12399220		40	184.6	12.98	3.33	13		74	12399146	12551410	PARVA	+
chr11	12695308	12697209	12696045		133	882.93	34.03	0	30		76	12695969	12966298	TEAD1	+
chr11	12714504	12715155	12714745		18	50.74	8.14	16.06	10		18776	12695969	12966298	TEAD1	+
chr11	12820960	12821517	12821245		18	105.54	15.83	9.03	10		54657	12766588	12965490	TEAD1	+
chr11	13299079	13299877	13299475		31	190.2	26.52	3.24	17		43	13299432	13380105	ARNTL	+
chr11	13689485	13690938	13689915		91	532.34	28.95	0.04	29		-291	13690206	13753891	FAR1	+
chr11	13894713	13895580	13895075		38	221.28	26.27	2.17	20		-89377	13984452	14287233	SPON1	+
chr11	14379781	14380999	14380315		78	365.37	12.84	0.23	18		414	14299466	14380729	RRAS2	-
chr11	14664722	14666558	14665270		128	1001.29	65.71	0	42		1	14665269	14793587	PDE3B	+
chr11	15045546	15045932	15045835		11	65.05	15.83	13.36	10		-49311	15095146	15100177	CALCB	+
chr11	15544875	15545519	15545195		21	121.11	19	7.73	12		335425	15209770	15268752	INSC	+
chr11	16107832	16108242	16108070		15	86.25	16.64	10.46	10		316343	15987995	16424413	SOX6	-
chr11	16625964	16627208	16626745		54	334.35	36.42	0.45	22		-128827	15991795	16497918	SOX6	-
chr11	16946912	16947556	16947230		27	121.01	15.97	7.74	15		88729	16809215	17035959	PLEKHA7	-
chr11	17035951	17036382	17036145		19	130.91	21.18	6.81	13		-186	16809215	17035959	PLEKHA7	-
chr11	17374363	17375560	17375010		54	219.48	12.48	2.16	15		1701	17373309	17398867	AC124798.1	+
chr11	17756013	17757039	17756350		48	176.7	15.69	3.77	22		-1145	17757495	17804602	KCNC1	+
chr11	18034153	18034938	18034595		61	527.31	43.68	0.04	28		114	17809599	18034709	SERGEF	-
chr11	18415434	18416676	18416005		154	1390.09	70.33	0	61		-103	18416108	18418772	LDHA	+
chr11	18416816	18418114	18417795		60	239.84	14.97	1.69	18		-132	18417927	18425357	LDHA	+
chr11	19262443	19263222	19262920		40	178.11	11.65	3.76	14		-413	19245618	19262507	E2F8	-
chr11	19695360	19695941	19695615		14	69.31	15.83	12.74	10		-39266	19734881	20143144	NAV2	+
chr11	19733881	19734740	19734385		75	563.6	41.85	0.05	39		-496	19734881	20143144	NAV2	+
chr11	20408962	20409480	20409125		23	62.99	8.81	13.73	16		49	20409076	20530873	PRMT3	+
chr11	27157224	27158086	27157710		26	137.97	15.83	6	10		95201	27062509	27149354	BBOX1	+
chr11	27222867	27224281	27223395		70	477.04	28.5	0.04	18		160886	27062509	27149354	BBOX1	+
chr11	27255566	27256248	27255925		35	243.08	25.33	1.66	19		128870	27360061	27384795	CCDC34	-
chr11	27437497	27438132	27437795		24	106.96	11.98	8.95	12		-36483	27395098	27401312	LGR4	-
chr11	27493076	27494482	27493735		54	154.33	12.12	5.04	16		126	27398705	27493861	LGR4	-
chr11	30607307	30608123	30607975		27	120.11	13.59	7.77	10		-45	30406040	30607930	MPPED2	-
chr11	31831504	31834904	31832725		226	1712.18	91.84	0	58		60	31821796	31832785	PAX6	-
chr11	31837322	31837794	31837665		31	258.78	36.42	1.24	23		1820	31811378	31839485	PAX6	-
chr11	32112278	32113787	32112525		64	398.46	23.75	0.17	15		48	32112477	32127271	RCN1	+
chr11	32456247	32457119	32456795		32	120.09	12.24	7.75	12		96	32409330	32456891	WT1	-
chr11	32851005	32852184	32851340		70	344.97	30.29	0.47	35		-149	32851489	32876103	PRRG4	+
chr11	32912298	32913318	32912660		63	432.37	44.59	0.07	35		-2132	32914792	33001816	QSER1	+
chr11	32913419	32915215	32914435		189	1438.35	73.87	0	73		-357	32914792	33001816	QSER1	+
chr11	33037173	33038348	33037695		71	540.87	39.58	0.04	24		-33	33037728	33055124	DEPDC7	+
chr11	33060985	33061643	33061255		25	93.52	12.34	9.72	15		-306	33061561	33095109	TCP11L1	+
chr11	33278377	33280833	33280095		448	3100	186.05	0	123		218	33279877	33375645	HIPK3	+
chr11	33397706	33398698	33398350		34	146.9	15.45	5.31	13		118473	33279877	33375645	HIPK3	+
chr11	33689873	33690561	33690125		24	142.41	15.83	5.68	10		32161	33719975	33722286	C11orf91	-
chr11	34072836	34073448	34073145		22	105.67	16.22	8.97	13		-85	34073230	34124157	CAPRIN1	+
chr11	34073554	34074192	34073830		71	693.76	63.53	0.06	41		600	34073230	34120607	CAPRIN1	+
chr11	34244441	34245100	34244705		22	124.13	15.13	7.26	10		117594	34127111	34168457	NAT10	+
chr11	34378208	34381004	34379525		207	1252.44	49.33	0	51		56	34378248	34379581	ABTB2	-
chr11	35639710	35641983	35640765		225	1886.22	69.88	0	56		1030	35639735	35642419	FJX1	+
chr11	35684029	35684841	35684395		42	195.63	20.8	2.86	25		42	35684353	35830930	TRIM44	+
chr11	35965271	35966441	35965935		108	464.17	21.78	0.04	48		307	35965628	36253686	LDLRAD3	+
chr11	36020203	36020820	36020475		24	121.58	16.22	7.69	13		54847	35965628	36253686	LDLRAD3	+
chr11	43600677	43601583	43601225		31	176.46	17.42	3.76	11		87727	43513498	43515493	TTC17	+
chr11	43963512	43964982	43964135		96	490.6	24.13	0.04	29		17243	43946892	43964823	AC087521.4	+
chr11	44087465	44088013	44087785		20	64.76	7.84	13.37	11		56	44087729	44105569	ACCS	+
chr11	44160833	44161877	44161255		48	232.78	16.97	1.86	17		44156	44117099	44266979	EXT2	+
chr11	44330883	44331934	44331640		35	153.51	16.22	5.1	13		-21	44281994	44331619	ALX4	-
chr11	44748200	44748885	44748555		39	104.83	11.56	9.18	27		-133320	44881875	44952517	TSPAN18	+
chr11	44971986	44972694	44972440		25	125.49	12.48	7.25	10		-173	44956129	44972267	TP53I11	-
chr11	45167994	45169237	45168915		53	284.07	19.87	0.82	16		-34394	45203309	45246903	PRDM11	+
chr11	45201514	45202758	45202085		54	293.8	14.97	0.71	12		-1224	45203309	45246903	PRDM11	+
chr11	45686746	45687485	45687110		27	162.99	22.17	4.41	14		62	45670427	45687172	CHST1	-
chr11	45825608	45826110	45825895		19	99.01	17.41	9.48	14		272	45825623	45834561	SLC35C1	+
chr11	45906842	45907530	45907285		22	50.87	6.24	15.96	10		83	45907202	45928016	MAPK8IP1	+
chr11	45943948	45944963	45944295		38	151.45	15.97	5.13	16		-34	45944329	45950647	GYLTL1B	+
chr11	46142812	46144075	46143095		52	301.99	20.58	0.56	14		-110	45950871	46142985	PHF21A	-
chr11	46259267	46260167	46259905		58	362.21	22.79	0.26	20		-39323	46299228	46342970	CREB3L1	+
chr11	46264626	46265260	46265020		22	100.83	13.39	9.26	12		-34208	46299228	46342970	CREB3L1	+
chr11	46368687	46369498	46369025		49	128.86	11.75	7.02	29		69	46368956	46400224	DGKZ	+
chr11	46402162	46402603	46402285		13	56.53	10.85	14.94	10		-21	46402306	46405375	MDK	+
chr11	46402929	46403603	46403315		17	55.1	9.98	15.3	10		54	46403261	46404320	MDK	+
chr11	46412963	46414590	46414295		56	62.47	6.81	13.85	14		-6137	46406648	46408158	CHRM4	-
chr11	46867313	46868284	46867945		36	86.58	9.98	10.45	14		-102	46765086	46867843	CKAP5	-
chr11	46939604	46940308	46940045		56	313.84	18.54	0.49	25		128	46878419	46940173	LRP4	-
chr11	46969566	46970599	46970020		53	373.88	36.42	0.2	22		11769	46958251	47183796	C11orf49	+
chr11	47198391	47198776	47198595		15	74.26	9.98	11.87	10		-176	47185854	47198419	ARFGAP2	-
chr11	47207083	47208502	47207910		74	438.65	32.44	0.04	26		48	47199083	47207958	PACSIN3	-
chr11	47291034	47291879	47291585		50	249.27	16.05	1.47	18		341	47291244	47296460	MADD	+
chr11	47429590	47430533	47429795		49	349.74	23.75	0.44	14		-256	47430051	47438044	SLC39A13	+
chr11	47429590	47430533	47430040		49	349.74	23.75	0.44	14		-11	47430051	47438044	SLC39A13	+
chr11	47429590	47430533	47429795		49	349.74	23.75	0.44	14		-256	47430051	47438044	SLC39A13	+
chr11	47429590	47430533	47430040		49	349.74	23.75	0.44	14		-11	47430051	47438044	SLC39A13	+
chr11	47574350	47575208	47574835		37	149.51	14.97	5.18	18		-147	47489946	47574688	CELF1	-
chr11	47586745	47587521	47587060		33	177.71	19.02	3.75	16		-69	47587129	47593366	PTPMT1	+
chr11	47663612	47664555	47664105		80	548.36	50.89	0.05	53		101	47638858	47664206	MTCH2	-
chr11	47788663	47789093	47788850		16	83.33	12.48	10.68	11		143	47738070	47788993	FNBP4	-
chr11	48001643	48003091	48002155		91	690.02	50.67	0.06	32		45	48002110	48192393	PTPRJ	+
chr11	49455872	49456250	49456110		25	213.39	28.5	2.54	18		-18805	49426643	49437305	AC135977.2	-
chr11	51584059	51585509	51584925		335	89.1	5.12	10.24	117		69643	51515282	51516211	OR4C46	+
chr11	51586683	51587420	51586905		295	132.97	5.16	6.49	180		71623	51515282	51516211	OR4C46	+
chr11	51588064	51589523	51588950		433	53.85	5.47	15.52	179		73668	51515282	51516211	OR4C46	+
chr11	51592320	51593834	51593115		331	91.45	4.58	9.8	100		77833	51515282	51516211	OR4C46	+
chr11	54833415	54833797	54833670		11	62.11	14.68	13.85	10		-195988	55029658	55038595	TRIM48	+
chr11	54979233	54980257	54979535		35	75.84	9.98	11.75	16		-50123	55029658	55038595	TRIM48	+
chr11	54989947	54990560	54990310		27	69.78	9.71	12.64	19		-39348	55029658	55038595	TRIM48	+
chr11	54994014	54994889	54994575		34	55.72	5.7	15.21	13		-35083	55029658	55038595	TRIM48	+
chr11	55007173	55007492	55007370		18	73.61	9.75	11.93	17		-22288	55029658	55038595	TRIM48	+
chr11	55024192	55025287	55024655		87	51.82	6.17	15.88	41		-5003	55029658	55038595	TRIM48	+
chr11	57435053	57435909	57435475		68	595.68	49.08	0.05	31		107	57435368	57468659	ZDHHC5	+
chr11	59317821	59318233	59317980		17	116.51	18.72	8.07	12		35594	59282386	59283330	OR4D9	+
chr11	59436162	59436822	59436535		32	205.5	31.03	2.69	23		-24	59404194	59436511	PATL1	-
chr11	59522517	59523225	59522905		23	123.84	22.02	7.27	15		373	59522532	59570176	STX3	+
chr11	60691805	60692462	60692035		28	114.41	9.85	8.16	13		89	60691946	60704628	TMEM132A	+
chr11	60928496	60929293	60929020		33	211.67	19	2.57	11		-104	60897730	60928916	VPS37C	-
chr11	61061607	61062600	61061845		34	87.9	9.27	10.33	13		943	61026147	61062788	VWCE	-
chr11	61275793	61277395	61276865		146	1127.02	59.44	0	52		593	61276272	61278482	LRRC10B	+
chr11	61347874	61349122	61348635		221	2526.48	144.04	0	99		-337	61282793	61348298	SYT7	-
chr11	61583689	61584842	61584455		79	552.34	38.68	0.05	29		706	61583749	61634825	FADS2	+
chr11	61594900	61595563	61595210		28	86.06	11.27	10.47	16		-503	61595713	61634825	FADS2	+
chr11	61658439	61659512	61658975		87	598.81	32.94	0.05	33		11	61645292	61658986	FADS3	-
chr11	61684586	61685449	61685060		38	221.97	21.02	2.18	16		-63	61664774	61684997	RAB3IL1	-
chr11	62369597	62370473	62370060		47	173.9	14.97	3.83	23		-757	62360675	62369303	MTA2	-
chr11	62389177	62389704	62389580		23	133.61	14.61	6.14	11		-132	62382769	62389448	B3GAT3	-
chr11	62493998	62495270	62494770		228	1458.39	42.84	0	102		51	62482222	62494821	HNRNPUL2	-
chr11	62559076	62559744	62559445		20	74.52	9.98	11.85	10		41	62557788	62559486	TMEM223	-
chr11	62572411	62573186	62572755		25	62.05	7.13	13.87	10		209	62567794	62572964	NXF1	-
chr11	62607956	62609484	62609135		145	674.12	46.42	0.05	92		-2002	62600384	62607133	WDR74	-
chr11	62648029	62649276	62648820		54	251.85	14.87	1.46	13		324	62648496	62656330	SLC3A2	+
chr11	63381547	63382394	63382015		27	116.07	13.73	8.06	11		-74	63341946	63381941	PLA2G16	-
chr11	63535531	63536935	63536260		77	198.04	10.89	2.83	24		-147	63527364	63536113	C11orf95	-
chr11	63580561	63581463	63580855		75	606.95	51.26	0.05	38		-5	63580860	63595151	C11orf84	+
chr11	63683749	63686161	63684605		308	2199.52	66.6	0	93		-289	63678693	63684316	RCOR2	-
chr11	63705427	63706590	63706155		106	622.96	44.92	0.05	62		-287	63706442	63724444	NAA40	+
chr11	63803038	63803734	63803355		28	169.47	23.75	4	15		49434	63753921	63765173	OTUB1	+
chr11	63933115	63934155	63933630		69	245.01	14.48	1.5	29		-45	63766031	63933585	MACROD1	-
chr11	64001494	64002890	64002355		60	296.89	19.73	0.66	17		89	64002266	64006258	VEGFB	+
chr11	64013782	64015312	64014205		74	203.01	13.31	2.75	23		208	64011953	64014413	PPP1R14B	-
chr11	64018670	64019427	64019085		31	91.02	11.23	9.81	18		43	64019042	64035394	PLCB3	+
chr11	64052906	64053509	64053210		18	73.75	11.94	11.91	11		-121	64053331	64056963	GPR137	+
chr11	64059152	64059978	64059620		36	88.64	7.74	10.32	14		728	64058892	64066912	KCNK4	+
chr11	64072654	64073453	64073105		32	171.47	21.21	3.93	17		55	64073050	64084210	ESRRA	+
chr11	64109744	64110230	64110100		17	88.06	17.02	10.31	14		-103	64110203	64118167	CCDC88B	+
chr11	64126183	64126915	64126585		28	92.22	16.1	9.7	22		-40	64126625	64139686	RPS6KA4	+
chr11	64480654	64481578	64481030		47	232.38	15.7	1.86	17		385	64442649	64481415	NRXN2	-
chr11	64544934	64546469	64545395		104	719.51	46.26	0.06	38		469	64543887	64545864	AP001462.2	-
chr11	64611597	64612418	64612015		53	247.35	26.67	1.49	38		10552	64621764	64622567	EHD1	-
chr11	64645796	64646756	64646125		30	70.06	7.13	12.39	10		-112	64627098	64646013	EHD1	-
chr11	64645796	64646756	64646125		30	70.06	7.13	12.39	10		-112	64627098	64646013	EHD1	-
chr11	64645796	64646756	64646455		30	70.06	7.13	12.39	10		-442	64627098	64646013	EHD1	-
chr11	64645796	64646756	64646455		30	70.06	7.13	12.39	10		-442	64627098	64646013	EHD1	-
chr11	64808529	64809385	64808955		46	291.65	18.72	0.7	15		329	64808626	64812199	SAC3D1	+
chr11	64914981	64915224	64915110		21	177.13	19.41	3.74	21		-13107	64894773	64902003	SYVN1	-
chr11	65121890	65122618	65122245		20	77.55	12.48	11.62	11		-37	65122282	65125078	TIGD3	+
chr11	65149284	65150333	65149885		63	320.06	20.8	0.47	25		257	65143665	65150142	SLC25A45	-
chr11	65189366	65190565	65189775		70	318.41	23.21	0.47	31		-32878	65222653	65223178	AP000769.1	+
chr11	65239383	65240017	65239735		21	85.22	10.98	10.44	11		17082	65222653	65223178	AP000769.1	+
chr11	65264335	65265677	65265040		307	3100	168.71	0	168		-27508	65292548	65306182	SCYL1	+
chr11	65325623	65326239	65325850		38	254.28	32.5	1.42	25		-151	65306290	65325699	LTBP3	-
chr11	65339921	65340602	65340150		35	195	14.56	2.89	14		9	65340141	65341633	FAM89B	+
chr11	65429816	65430971	65430470		84	482.16	34.11	0.04	41		-27	65421070	65430443	RELA	-
chr11	65547453	65549176	65548365		87	373.58	23.23	0.2	26		-6164	65554529	65564683	OVOL1	+
chr11	65657556	65659692	65658115		469	3100	90.75	0	201		240	65657875	65659105	CCDC85B	+
chr11	65666612	65667265	65667005		31	138.81	14.14	5.91	17		992	65660060	65667997	FOSL1	-
chr11	65667444	65668192	65667965		33	98.18	6.24	9.64	10		32	65660060	65667997	FOSL1	-
chr11	65686084	65687109	65686890		34	50.07	5.99	16.09	11		-359	65684285	65686531	C11orf68	-
chr11	65769483	65769833	65769620		11	69.5	15.83	12.67	10		-42	65764017	65769578	EIF1AD	-
chr11	65819113	65820110	65819615		44	208.05	13.98	2.58	15		-201	65819816	65836382	SF3B2	+
chr11	65837200	65838365	65837795		90	601.3	32.94	0.05	34		-29	65837824	66012213	PACS1	+
chr11	66114879	66115956	66115285		61	232.54	14.35	1.86	23		-124	66112846	66115161	AP001107.2	-
chr11	66188825	66189816	66189285		152	399.75	15.88	0.14	91		810	66188475	66194177	NPAS4	+
chr11	66384069	66384788	66384595		24	95.97	10.98	9.7	11		-5	66384600	66386003	RBM14	+
chr11	66494768	66496385	66495765		105	490.75	16.4	0.04	23		-6895	66452721	66488870	SPTBN2	-
chr11	66511724	66512460	66512185		36	190.26	16.3	3.24	15		-22	66512207	66610799	C11orf80	+
chr11	66623605	66624824	66623745		66	300.54	16.64	0.56	20		-844	66624589	66627946	LRFN4	+
chr11	66725301	66726614	66726160		63	330.02	18.45	0.45	16		-313	66627889	66725847	PC	-
chr11	66790438	66791161	66790810		41	156.65	15.06	4.91	24		-81	66790891	66818329	SYT12	+
chr11	66885094	66886233	66886040		47	126.15	6.24	7.21	10		-1458	66887498	67025141	KDM2A	+
chr11	66886240	66887326	66886555		77	509.37	48.78	0.04	43		-943	66887498	67025141	KDM2A	+
chr11	66886240	66887326	66886555		77	509.37	48.78	0.04	43		-943	66887498	67025141	KDM2A	+
chr11	67033621	67034429	67033865		42	216.17	15.07	2.5	16		-40	67033905	67054029	ADRBK1	+
chr11	67055753	67057144	67056460		66	276.52	14.97	0.86	18		-311	67056771	67059122	ANKRD13D	+
chr11	67158982	67159657	67159350		22	57.63	8.77	14.84	13		-73	67159423	67165861	RAD9A	+
chr11	67187966	67188978	67188555		89	522.03	17.83	0.04	25		50	67165654	67188605	PPP1CA	-
chr11	67210792	67211494	67211185		44	267.66	32.94	1.12	33		78	67205519	67211263	CORO1B	-
chr11	67236451	67237022	67236660		27	94.34	11.85	9.72	19		83	67232566	67236743	TMEM134	-
chr11	67271535	67272244	67272010		29	99.12	11.41	9.49	16		833	67259240	67272843	PITPNM1	-
chr11	67350831	67351517	67351170		39	201.31	24	2.75	28		-43	67351213	67354121	GSTP1	+
chr11	67396776	67397619	67397345		42	235.88	16.64	1.78	15		47	67395410	67397392	NUDT8	-
chr11	67771204	67772008	67771620		37	180.77	19.57	3.55	19		-27	67758575	67771593	UNC93B1	-
chr11	67888218	67889369	67888865		133	1350.29	82.34	0	51		-7	67820350	67888858	CHKA	-
chr11	67980042	67981640	67981225		66	383.99	28.5	0.2	17		-441	67941350	67980784	SUV420H1	-
chr11	68079508	68080775	68080025		84	435.95	20.57	0.08	26		-83	68080108	68216739	LRP5	+
chr11	68208749	68209283	68209025		18	86.55	11.61	10.45	10		-19174	68228199	68382797	SAPS3	+
chr11	68451638	68452411	68452015		34	159.97	20.28	4.55	20		32	68451983	68458643	GAL	+
chr11	68518731	68519033	68518920		13	93.79	18.15	9.73	12		68	68514616	68518988	MTL5	-
chr11	68606554	68607069	68606765		24	86.88	9.01	10.44	14		2634	68522355	68609399	CPT1A	-
chr11	68609156	68609771	68609355		52	410.99	42.43	0.14	34		44	68522355	68609399	CPT1A	-
chr11	69258163	69258693	69258460		15	82.68	17.42	10.74	11		196838	69061622	69064753	MYEOV	+
chr11	69453940	69454434	69454065		18	114.27	23.75	8.22	15		-1808	69455873	69469241	CCND1	+
chr11	69455449	69456370	69455980		39	224.56	31.38	2.15	21		107	69455873	69469241	CCND1	+
chr11	69456551	69457203	69456940		16	55.83	11.95	15.23	10		1067	69455873	69469241	CCND1	+
chr11	69457460	69458564	69458210		63	376.41	37.51	0.2	34		2337	69455873	69469241	CCND1	+
chr11	69519140	69519837	69519545		33	188.56	29.03	3.23	24		-439	69513007	69519106	FGF19	-
chr11	70048939	70049646	70049290		24	97.44	13.98	9.68	14		21	70049269	70053508	FADD	+
chr11	70244215	70244816	70244485		19	75.47	10.02	11.74	10		-25	70244510	70282690	CTTN	+
chr11	70496223	70496839	70496585		29	175.48	23.71	3.8	18		11282	70318924	70507867	SHANK2	-
chr11	70962743	70963233	70962945		16	87.4	19	10.38	12		678	70803468	70963623	SHANK2	-
chr11	71934002	71935293	71934800		97	635.66	25.96	0.05	25		-1025	71935825	71950149	INPPL1	+
chr11	71935467	71936144	71935805		19	56.28	9.31	14.98	11		-20	71935825	71950149	INPPL1	+
chr11	72083981	72084798	72084355		30	170.74	16.15	3.97	11		61213	72003474	72145568	CLPB	-
chr11	72387861	72388242	72388060		14	71.03	12.48	12.31	10		23024	72396115	72411084	ARAP1	-
chr11	72524757	72525992	72525515		53	153.64	8.11	5.08	13		64	72525451	72540678	ATG16L2	+
chr11	72532812	72533637	72533235		38	221.02	23.71	2.17	19		7771	72525464	72537778	ATG16L2	+
chr11	72852261	72853941	72853270		110	658.27	29.95	0.05	29		-127	72547812	72853143	FCHSD2	-
chr11	73018814	73019256	73019040		15	66.33	10.98	13.06	11		-623	73019663	73080424	ARHGEF17	+
chr11	73019294	73019608	73019435		13	61.44	11.98	13.98	11		-228	73019663	73080424	ARHGEF17	+
chr11	73019613	73020322	73019905		51	358.91	37.8	0.26	32		242	73019663	73080424	ARHGEF17	+
chr11	73087007	73088516	73087365		93	334.62	14.97	0.45	27		-348	73087713	73108518	RELT	+
chr11	73276809	73277151	73277030		12	57.42	9.98	14.88	10		32198	73117029	73309228	FAM168A	-
chr11	73471459	73472483	73472175		46	215.85	23.53	2.52	23		-9	73386939	73472166	RAB6A	-
chr11	73587380	73588023	73587775		22	65.11	7.84	13.35	11		115	73583715	73587890	CHCHD8	-
chr11	73693519	73695164	73693815		138	955.78	44.92	0	45		74	73685716	73693889	UCP2	-
chr11	74203984	74205091	74204365		101	545.86	26.42	0.05	42		390	74202923	74204755	LIPT2	-
chr11	74459894	74460707	74460375		30	129.06	12.19	7.03	12		462	74459913	74553457	RNF169	+
chr11	74951856	74953438	74952325		198	1411.69	33.51	0	48		-241	74952566	74953243	AP001972.1	+
chr11	75062177	75063207	75062965		54	176.72	9.15	3.77	15		-92	74976482	75062873	ARRB1	-
chr11	75140922	75141786	75141285		47	225.75	14.97	2.14	18		-52	75133440	75141233	KLHL35	-
chr11	75378520	75379387	75379260		39	242.57	22.69	1.66	14		219	75313906	75379479	MAP6	-
chr11	75479359	75480356	75479845		69	386.3	29.12	0.17	35		-54	75479899	75512579	DGAT2	+
chr11	75917031	75917965	75917560		91	776.38	63.64	0	50		14	75897868	75917574	WNT11	-
chr11	75919547	75920982	75920030		59	189.67	10.35	3.23	12		-2456	75897868	75917574	WNT11	-
chr11	75921293	75922230	75921900		68	425.17	25.28	0.15	26		-4326	75897868	75917574	WNT11	-
chr11	76091284	76092611	76092220		51	292.27	25.33	0.71	16		-234	76061003	76091986	PRKRIR	-
chr11	76494018	76495119	76494385		155	1100.17	47.42	0	75		13	76494372	76509178	TSKU	+
chr11	76777765	76778262	76778070		20	133.14	19	6.49	12		78	76777992	76837196	CAPN5	+
chr11	77122745	77123235	77123015		16	72.19	13.48	12.18	11		62093	77033061	77185108	PAK1	-
chr11	77184835	77185511	77185100		31	161.85	16.9	4.42	15		8	77033061	77185108	PAK1	-
chr11	77300103	77301061	77300670		47	231.38	24.96	2.06	24		-10	77300680	77320691	AQP11	+
chr11	77597521	77598034	77597665		20	107.54	20.2	8.91	17		65464	77532201	77581604	C11orf67	+
chr11	78127837	78129508	78128915		118	778.51	41.04	0	37		-149	77926342	78128766	GAB2	-
chr11	79148174	79149125	79148545		50	358.84	33.25	0.26	21		3150	78364329	79151695	ODZ4	-
chr11	79150471	79152503	79152150		130	978.66	57	0	36		-455	78364329	79151695	ODZ4	-
chr11	79235198	79235809	79235475		37	256.17	27.45	1.38	22		-83780	78364329	79151695	ODZ4	-
chr11	82443857	82445058	82444865		50	282.24	24	0.87	15		41	82443053	82444906	FAM181B	-
chr11	85194923	85195277	85195160		24	80.4	6.64	10.98	15		143806	85180382	85338966	DLG2	-
chr11	85521849	85522412	85522180		17	88.06	19.71	10.31	13		-43964	85566144	85631051	CCDC83	+
chr11	85779643	85780671	85780325		60	440.71	60.17	0.04	38		-181	85669614	85780144	PICALM	-
chr11	86501486	86502186	86501615		27	95.66	10.81	9.71	12		-9876	86511491	86522275	AP000654.1	+
chr11	86510867	86512106	86511555		259	2382.4	62.75	0	86		64	86511491	86522275	AP000654.1	+
chr11	86666071	86666780	86666450		38	183.71	19.13	3.34	22		-17	86656722	86666433	FZD4	-
chr11	86666860	86667485	86667185		24	100.86	10.98	9.27	11		-752	86656722	86666433	FZD4	-
chr11	86748580	86749130	86748790		41	316.53	24.96	0.49	19		-275	86749065	87034568	TMEM135	+
chr11	88053230	88053738	88053515		23	140.89	16.51	5.81	13		17379	88061052	88070894	CTSC	-
chr11	88070444	88071101	88070975		27	175.74	17.42	3.79	11		-81	88061272	88070894	CTSC	-
chr11	88798722	88799375	88799100		30	206.76	39.58	2.59	25		13	88717870	88799113	GRM5	-
chr11	91158596	91159215	91158925		21	124.42	19	7.24	12		-926337	92085262	92629636	FAT3	+
chr11	91957438	91958494	91957965		49	327.34	28.5	0.45	18		-127297	92085262	92629636	FAT3	+
chr11	91959582	91960316	91959945		33	222.63	34.83	2.18	22		-125317	92085262	92629636	FAT3	+
chr11	92064135	92064884	92064655		52	419.72	42.75	0.15	27		-20607	92085262	92629636	FAT3	+
chr11	92600855	92602125	92601365		82	491.48	19.97	0.04	19		-15100	92616465	92624028	FAT3	+
chr11	92930691	92931352	92930975		16	63.02	12.48	13.74	10		120	92887327	92931095	SLC36A4	-
chr11	93275975	93276892	93276535		39	142.85	14.51	5.66	18		11	93211641	93276546	C11orf75	-
chr11	93394375	93394986	93394705		28	157.81	23.71	4.66	19		-111	93394816	93463522	KIAA1731	+
chr11	93861733	93862559	93862140		39	169.64	12.48	3.96	15		46	93862094	93914035	PANX1	+
chr11	94276752	94278282	94277635		98	406.24	14.97	0.14	24		618	94277017	94283063	FUT4	+
chr11	94501129	94501776	94501455		34	250.41	34.83	1.48	21		-53	94501508	94609918	AMOTL1	+
chr11	94800236	94800880	94800670		31	161.85	19.32	4.42	17		614	94800056	94804388	SFRS2B	+
chr11	94963883	94964753	94964380		49	241.04	17.47	1.67	21		-134	94917555	94964246	SESN3	-
chr11	95522464	95523153	95522860		26	160.97	22.17	4.47	14		-79	95502117	95522781	FAM76B	-
chr11	95967829	95968573	95968210		23	126.2	17.42	7.22	11		106849	95712112	96075059	MAML2	-
chr11	98891176	98892092	98891595		43	184.42	17.47	3.32	21		-798668	99690263	100227473	CNTN5	+
chr11	99289342	99290117	99289685		34	225.43	20.58	2.14	13		-400578	99690263	100227473	CNTN5	+
chr11	100557650	100558609	100558210		31	136.59	11.98	6.16	10		-197	100558407	100861656	AP000872.1	+
chr11	100997831	100999336	100998280		86	619.83	31.67	0.05	20		2264	100900355	101000544	PGR	-
chr11	101785276	101785866	101785495		17	77.1	12.48	11.63	10		-251	101785746	101871793	KIAA1377	+
chr11	101980438	101982174	101981005		119	928.83	50.67	0	30		-205	101981210	102104154	YAP1	+
chr11	101982194	101983148	101982335		54	379.99	50.67	0.2	30		1125	101981210	102104154	YAP1	+
chr11	102217786	102218231	102217940		17	69.21	8.32	12.78	10		-26	102217966	102249394	BIRC2	+
chr11	102322067	102322978	102322645		40	249.85	27.89	1.48	19		1130	102267058	102323775	TMEM123	-
chr11	102323002	102324093	102323445		61	433.74	34.32	0.07	22		330	102267058	102323775	TMEM123	-
chr11	102979889	102980353	102980095		20	87.83	11.65	10.33	14		-65	102980160	103350591	DYNC2H1	+
chr11	104034641	104035245	104035005		19	74.89	10.98	11.79	11		22	103777915	104035027	PDGFD	-
chr11	106888184	106889461	106888865		57	315.22	19.97	0.49	16		306	106557910	106889171	GUCY1A2	-
chr11	107461651	107462168	107461965		36	305.95	30.08	0.56	19		148	107461817	107537504	ELMOD1	+
chr11	107729158	107729835	107729515		35	114.52	9.43	8.18	16		139	107661720	107729654	SLC35F2	-
chr11	107799094	107799698	107799325		22	96.29	11.98	9.7	12		48	107799277	107834206	RAB39	+
chr11	107992006	107992816	107992585		29	101.26	9.15	9.27	11		327	107992258	108006850	ACAT1	+
chr11	108368324	108369490	108369125		63	294.95	14.14	0.68	17		34	108342852	108369159	KDELC2	-
chr11	108625662	108626268	108625935		18	99.5	15.83	9.47	10		90131	108535804	108811656	DDX10	+
chr11	109946944	109947542	109947225		18	68.81	9.98	12.85	10		-16862	109964087	110042566	ZC3H12C	+
chr11	109963145	109964680	109963850		122	931.01	57.4	0	45		-237	109964087	110042566	ZC3H12C	+
chr11	110166126	110168213	110167305		736	3100	173.04	0	207		132	110102594	110167437	RDX	-
chr11	110176150	110176725	110176605		22	140.17	19	5.83	12		-9168	110102594	110167437	RDX	-
chr11	110300355	110301240	110300835		80	587.47	36.94	0.05	37		241	110300594	110335604	FDX1	+
chr11	110581662	110582175	110581895		29	196.82	27.45	2.83	22		1556	110447864	110583451	ARHGAP20	-
chr11	110582251	110583835	110583125		192	1334.05	43.5	0	61		326	110447864	110583451	ARHGAP20	-
chr11	111410962	111411852	111411485		41	151.01	12.12	5.15	17		252	111411233	111431788	LAYN	+
chr11	111472744	111473587	111472975		52	272.7	18.3	0.85	21		-217	111473192	111601577	SIK2	+
chr11	111749753	111750443	111750170		25	122.08	17.92	7.68	13		-17	111744782	111750153	FDXACB1	-
chr11	111807341	111808274	111807925		47	276.47	22.58	0.86	18		-2	111807927	111893305	DIXDC1	+
chr11	111847856	111848570	111848285		21	108.81	15.13	8.72	10		-212	111848497	111889760	DIXDC1	+
chr11	111848815	111849281	111849170		12	57.07	13.49	14.85	10		673	111848497	111889760	DIXDC1	+
chr11	112160661	112161051	112160925		18	96.35	12.69	9.69	12		-29342	112118876	112131583	C11orf34	-
chr11	112831368	112833538	112833165		117	790.48	45.92	0	30		-118989	112952154	112983870	AP002853.1	+
chr11	112833582	112834446	112833875		95	937.99	52.25	0	32		-118279	112952154	112983870	AP002853.1	+
chr11	112884878	112886043	112885185		74	440.76	21.96	0.04	22		-66969	112952154	112983870	AP002853.1	+
chr11	113185331	113185775	113185550		29	213.96	22.46	2.55	18		17	113185533	113254266	TTC12	+
chr11	113534735	113535914	113535585		50	218.76	15.97	2.42	16		41510	113558273	113577095	TMPRSS5	-
chr11	113745921	113746775	113746435		30	102.27	9.15	9.26	11		-179	113668598	113746256	USP28	-
chr11	113906618	113907325	113906995		29	108.3	14.14	8.86	16		-23320	113930315	114121352	ZBTB16	+
chr11	113930262	113932242	113930450		111	744.17	30.83	0.06	20		-838	113931288	114121395	ZBTB16	+
chr11	114012876	114013401	114013195		17	100.73	17.42	9.27	11		79172	113934023	114121352	ZBTB16	+
chr11	115077811	115078432	115078035		26	171.87	20.58	3.92	12		33106	115046061	115111141	CADM1	-
chr11	115373476	115374554	115373835		121	1047.59	55.59	0	49		1277	115047194	115375112	CADM1	-
chr11	115374734	115375351	115375100		30	104.95	12.34	9.13	19		12	115047194	115375112	CADM1	-
chr11	116643392	116643931	116643745		24	142.94	19.97	5.64	16		-42	116618886	116643703	BUD13	-
chr11	116706392	116707153	116706795		43	189.34	20.68	3.22	29		1507	116706467	116708302	APOA1	-
chr11	116968711	116969404	116969075		21	78.45	13.98	11.39	14		-54	116775462	116969021	SIK3	-
chr11	117014832	117015791	117015485		40	243.92	19	1.64	12		445	117015040	117038814	PAFAH1B2	+
chr11	117049209	117049752	117049510		18	107.38	20.58	8.91	12		51	117049459	117066848	SIDT2	+
chr11	117103209	117103556	117103325		14	88.71	17.42	10.27	10		-514	117075810	117102811	PCSK7	-
chr11	118023303	118024461	118024105		52	329.22	30.08	0.45	18		-475	118004092	118023630	SCN4B	-
chr11	118401041	118402213	118401565		45	73.82	5.45	11.9	11		-238	118401803	118417313	TMEM25	+
chr11	118965595	118966460	118966035		35	110.26	12.25	8.61	15		124	118964589	118966159	H2AFX	-
chr11	118977975	118978439	118978155		16	80	11.61	10.96	10		62	118978093	118987826	C2CD2L	+
chr11	119076714	119077449	119076990		29	158.19	20.48	4.65	16		0	119076990	119178856	CBL	+
chr11	119599187	119600415	119599535		62	274.94	11.65	0.85	14		-100	119545100	119599435	PVRL1	-
chr11	120067643	120068833	120068425		74	571.47	45.92	0.05	29		-13322	120081747	120100649	OAF	+
chr11	120081213	120082421	120081585		75	306.65	14.35	0.57	22		-162	120081747	120100649	OAF	+
chr11	120195714	120196577	120196315		44	270.61	18.72	1.05	15		299	120196016	120201346	TMEM136	+
chr11	120206396	120207587	120206530		76	397.14	19.55	0.17	21		-1416	120207946	120360645	ARHGEF12	+
chr11	120381868	120382650	120382095		26	66.66	7.13	13.06	10		-416	120382511	120385732	AP002348.1	+
chr11	120856520	120857177	120856845		21	119.44	25.33	7.77	16		-37958	120894803	120960352	TBCEL	+
chr11	121107060	121107609	121107310		19	75.47	9.15	11.71	10		-56078	121163388	121184119	SC5DL	+
chr11	121163094	121163711	121163445		30	120.45	12.12	7.78	17		57	121163388	121184119	SC5DL	+
chr11	121237648	121238179	121237925		15	82.57	17.42	10.76	11		74348	121163577	121184119	SC5DL	+
chr11	121322533	121323632	121322875		55	281.79	19.97	0.87	20		-86	121322961	121504471	SORL1	+
chr11	122526179	122526674	122526560		14	64.63	12.38	13.34	10		162	122526398	122685184	UBASH3B	+
chr11	122753282	122754038	122753585		45	254.41	18.89	1.42	20		112	122753473	122776583	C11orf63	+
chr11	122874228	122874621	122874350		16	62.66	12.48	13.85	15		-21922	122848278	122852428	BSX	-
chr11	122977004	122977522	122977340		18	59.89	9.15	14.31	11		-8214	122943035	122969126	AP000926.1	-
chr11	123083659	123084685	123084215		96	801.72	61.15	0	47		-18208	122943035	123066007	AP000926.1	-
chr11	123172353	123172961	123172620		21	112.58	16.19	8.29	12		-17697	123118849	123154923	AP001970.1	-
chr11	123300935	123301896	123301255		73	422.98	28.81	0.15	36		-95273	123396528	123493518	GRAMD1B	+
chr11	123525012	123525830	123525490		30	143.38	13.73	5.63	11		-175	123499897	123525315	SCN3B	-
chr11	124587868	124588463	124588340		28	170	21.21	3.97	17		-21489	124609829	124617102	NRGN	+
chr11	124631779	124632798	124632165		50	184.81	17.11	3.32	24		58	124622477	124632223	ESAM	-
chr11	124709128	124709918	124709485		32	144.26	14.81	5.59	15		-25797	124735282	124751362	ROBO3	+
chr11	124745934	124746487	124746260		17	97.19	19	9.7	12		10978	124735282	124751362	ROBO3	+
chr11	125033944	125035405	125034745		136	1096.62	77.84	0	64		186	125034559	125303285	PKNOX2	+
chr11	125036914	125037863	125037510		30	127.16	16.22	7.19	13		2951	125034559	125303285	PKNOX2	+
chr11	125757230	125758255	125757995		37	142.94	9.98	5.64	10		380	125757615	125770540	HYLS1	+
chr11	125920336	125920963	125920665		18	50.74	9.4	16.06	12		12522	125826717	125933187	CDON	-
chr11	125932164	125933192	125932890		42	140.91	11.01	5.81	14		297	125826717	125933187	CDON	-
chr11	125985665	125986459	125986045		32	144.26	11.9	5.59	12		-52858	125826717	125933187	CDON	-
chr11	126173697	126174278	126173905		21	82.44	11.62	10.72	12		258	126173647	126215643	DCPS	+
chr11	126225406	126226017	126225680		23	87.39	11.65	10.39	13		93	126225587	126284513	ST3GAL4	+
chr11	126455642	126456200	126455920		23	152.68	17.42	5.14	11		-23108	126301207	126432812	KIRREL3	-
chr11	127931153	127931998	127931685		33	203.95	19	2.7	12		460520	128328656	128392205	ETS1	-
chr11	128869015	128869636	128869270		35	267.27	30.08	1.12	18		24818	128834955	128894088	ARHGAP32	-
chr11	129148332	129150104	129149455		273	2992.41	123.9	0	83		-87362	128840577	129062093	ARHGAP32	-
chr11	129245033	129246660	129245855		317	3100	142.5	0	89		-26	129245881	129322174	BARX2	+
chr11	129328386	129329292	129328930		31	176.46	17.42	3.76	11		83049	129245881	129322174	BARX2	+
chr11	129620555	129621054	129620845		20	62.02	10.61	13.84	17		-64896	129685741	129729898	TMEM45B	+
chr11	129871369	129872514	129872155		59	379.81	29.95	0.2	21		-364	129872519	129875381	NCRNA00167	+
chr11	129872795	129873561	129873185		51	310.86	29.67	0.57	30		-455	129769607	129872730	PRDM10	-
chr11	129938888	129940824	129939470		180	1654.71	101.34	0	64		-246	129939716	130014703	APLP2	+
chr11	129973071	129973936	129973535		40	252.87	30.25	1.44	19		33819	129939716	130014703	APLP2	+
chr11	130183907	130185068	130184525		180	2025.99	76	0	45		-18	130105319	130184507	ZBTB44	-
chr11	130318117	130318955	130318480		44	295.52	26.52	0.66	18		-389	130318869	130343716	ADAMTS15	+
chr11	131867562	131868600	131868060		48	320.4	30.08	0.47	19		86684	131781376	132205040	OPCML	+
chr11	133826609	133827187	133826820		18	96.35	14.45	9.69	10		60	133785185	133826880	IGSF9B	-
chr11	134093665	134095242	134094445		75	264.29	14.97	1.13	21		-19	134022337	134094426	NCAPD3	-
chr11	134145659	134146982	134146245		76	422.39	16.97	0.15	16		-30	134146275	134179755	GLB1L3	+
chr11	134721485	134722150	134721815		69	435.12	21.94	0.08	33		-440003	134248400	134281812	B3GAT1	-
chr12	73553	74705	74195		37	60.94	7.76	14.07	13		-121	74316	88072	AC215219.4	+
chr12	175983	176642	176375		52	69.94	8.85	12.38	42		326	176049	287620	IQSEC3	+
chr12	860104	860776	860490		26	163.58	17.42	4.36	11		-1599	862089	1020618	WNK1	+
chr12	861757	862916	862335		65	477.24	34.83	0.04	22		110	862225	936457	WNK1	+
chr12	1099162	1100862	1100495		123	987.94	54.45	0	35		91	1100404	1602697	ERC1	+
chr12	1639172	1639845	1639475		30	161.85	12.34	4.42	11		63856	1675159	1703331	FBXL14	-
chr12	1639871	1640323	1640200		20	129.6	18.72	6.98	12		63131	1675159	1703331	FBXL14	-
chr12	1685348	1686135	1685935		28	156.25	15.83	4.9	10		17396	1675159	1703331	FBXL14	-
chr12	1701614	1704144	1703960		241	1774.86	35.94	0	36		-629	1675159	1703331	FBXL14	-
chr12	1770856	1771490	1771225		26	128.16	20.07	7.08	18		-28968	1800193	1897844	ADIPOR2	+
chr12	1799827	1800975	1800605		57	360.18	35.85	0.26	25		412	1800193	1897844	ADIPOR2	+
chr12	2033529	2034064	2033865		14	73.01	15.6	11.96	10		-5995	1901123	2027870	CACNA2D4	-
chr12	2143934	2144536	2144285		27	135.84	19.97	6.13	20		-18179	2162464	2802108	CACNA1C	+
chr12	2161208	2163500	2161900		155	1213.13	47.5	0	30		-564	2162464	2802108	CACNA1C	+
chr12	2644901	2645515	2645200		18	81.94	13.73	10.74	11		31192	2614008	2675748	CACNA1C	+
chr12	2861647	2862397	2861955		57	196.25	17.49	2.83	42		-42164	2904119	2913124	FKBP4	+
chr12	2903781	2905327	2904240		62	248.99	14.48	1.5	15		121	2904119	2913124	FKBP4	+
chr12	3067492	3069393	3068705		217	1576.68	59.9	0	71		209	3068496	3149842	TEAD4	+
chr12	3308713	3309260	3308910		21	112.82	13.39	8.3	11		-1431	3310341	3391274	TSPAN9	+
chr12	4140025	4141006	4140545		64	498.12	45.92	0.04	29		-157937	3918027	3982608	PARP11	-
chr12	4381420	4382462	4381800		49	329.96	31.67	0.45	20		-1102	4382902	4414521	CCND2	+
chr12	4429909	4430653	4430395		31	136.59	13.94	6.17	14		36	4430359	4469188	C12orf5	+
chr12	6643019	6644641	6643815		88	341.53	13.55	0.46	19		-105	6643920	6647505	GAPDH	+
chr12	6833071	6833599	6833315		20	78.31	11.65	11.41	14		94	6833221	6841026	COPS7A	+
chr12	6874897	6876702	6875595		198	1854.17	121.22	0	84		-116	6875711	6880118	PTMS	+
chr12	6937548	6938201	6937850		26	100.33	10.61	9.23	13		244	6937606	6949018	LEPREL2	+
chr12	6999969	7000795	7000405		62	469.62	53.66	0.04	43		-13492	7013897	7023407	LRRC23	+
chr12	7023257	7024128	7023635		33	179.53	17.41	3.69	16		21	7023614	7032859	ENO2	+
chr12	7125452	7126463	7126225		44	274.67	34.83	0.85	22		-383	7085347	7125842	U47924.1	-
chr12	8123034	8124105	8123425		104	940.11	98.4	0	69		-34642	8085242	8088783	SLC2A3	-
chr12	8184846	8185656	8185185		74	648.31	48.53	0.05	35		-174	8185359	8208117	FOXJ2	+
chr12	8849865	8851659	8850550		314	3090.74	125.79	0	123		-83	8850633	8930266	RIMKLB	+
chr12	10874966	10876070	10875750		47	151.46	9.98	5.13	13		203	10851676	10875953	CSDA	-
[truncated: 7,607 more rows]
