# Supplementary material for: Target Gene Analysis by Microarrays and Chromatin Immunoprecipitation Identifies HEY Proteins as Highly Redundant bHLH Repressors
Source: PLoS Genet. 2012 May 17;8(5):e1002728. doi: 10.1371/journal.pgen.1002728 (PMC3355086; doi:10.1371/journal.pgen.1002728)
Supplement: Table S5 — ChIPseq peaks for HEYL. Shown are the locations of all HEYL ChIPseq peaks, by giving the start and the end point of each peak as well as the summit position (location with highest enrichment). tags = total number of reads attributed to peak; pvalue = given as −10*log10(pvalue); fold = fold enrichment; FDR = false discovery rate; height = peak height; TSS Distance = distance to closest transcription start site; given are also the location and orientation of the Gene with the closest TSS. (XLSX) [file pgen.1002728.s007.xlsx]

## Sheet: Tabelle1
chr	start	end	summit		tags	pvalue	fold	FDR	Height		TSS Distance	GeneStart	GeneEnd	Symbol	Strand
chr1	28556	32041	29335		280	1065.65	29.63	0.02	88		6738	35245	36073	FAM138A	-
chr1	136740	137694	137385		31	125.31	12.18	0.19	16		68330	69055	70108	OR4F5	+
chr1	326487	327397	326855		36	122.58	13.85	0.2	25		-40785	367640	368634	OR4F29	+
chr1	662362	663161	662975		36	75.84	6.89	0.59	21		-40941	621096	622034	OR4F16	-
chr1	713506	715521	714345		160	1069.73	37.23	0.02	52		-6975	721320	722513	AL669831.2	+
chr1	739846	740539	740310		18	61.68	9.49	1.12	13		18990	721320	722513	AL669831.2	+
chr1	761972	763895	763115		198	1303.12	28.23	0	52		41795	721320	722513	AL669831.2	+
chr1	777881	778683	778280		33	105.11	10.93	0.28	23		56960	721320	722513	AL669831.2	+
chr1	805050	805873	805345		60	454.33	38.78	0.01	41		-54915	860260	874671	SAMD11	+
chr1	839410	840743	840155		78	462.3	25.87	0.01	34		-20105	860260	874671	SAMD11	+
chr1	840955	842830	842370		167	987.61	51.14	0.01	94		-17890	860260	874671	SAMD11	+
chr1	845611	847405	846760		144	712.87	27.08	0.01	60		-13500	860260	874671	SAMD11	+
chr1	851394	853437	852185		86	313.53	19.37	0.02	31		-8075	860260	874671	SAMD11	+
chr1	855591	857411	856595		202	1312.72	45.04	0	93		-3665	860260	874671	SAMD11	+
chr1	857659	861722	859285		488	3100	47.21	0	78		-975	860260	874671	SAMD11	+
chr1	866223	868483	867365		90	347.65	19.98	0.01	30		1673	865692	879955	SAMD11	+
chr1	870151	872578	871390		346	3206.43	114.14	0	148		-3265	874655	879639	SAMD11	+
chr1	873061	880853	877185		1110	3100	126.71	0	157		729	876456	878374	SAMD11	+
chr1	894216	895277	894835		52	278.84	18.26	0.03	24		-146	889806	894689	NOC2L	-
chr1	895686	897256	896005		97	637.17	33.51	0.01	39		-824	896829	897858	KLHL17	+
chr1	900704	903017	902470		123	653.4	23.59	0.01	30		593	901877	910488	PLEKHN1	+
chr1	911145	912357	911640		59	282.38	23.3	0.02	34		381	910585	912021	C1orf170	-
chr1	919460	920113	919770		17	68.15	8.46	0.82	10		-2273	910584	917497	C1orf170	-
chr1	931098	937886	936165		860	3100	89.71	0	127		-804	934350	935361	HES4	-
chr1	938084	939377	938975		32	86.59	7.61	0.42	10		-3423	934342	935552	HES4	-
chr1	940025	941191	940755		37	152.2	14.61	0.13	17		-5203	934342	935552	HES4	-
chr1	948317	949442	948820		66	319.98	23.8	0.02	40		17	948803	949920	ISG15	+
chr1	954417	957570	956685		273	1714.74	26.04	0	44		1182	955503	991492	AGRN	+
chr1	964741	968717	966605		281	724.74	9.85	0.01	36		-2881	969486	976105	AGRN	+
chr1	974922	976790	976220		175	1317.38	73.52	0	94		-4559	980779	981729	AGRN	+
chr1	985766	986894	986325		57	256.29	20.72	0.04	35		389	985936	989330	AGRN	+
chr1	991466	992331	991885		26	102.94	10.18	0.3	13		4519	987366	991492	AGRN	+
chr1	993040	995571	995125		129	618.72	20.75	0.02	29		7759	987366	991492	AGRN	+
chr1	995953	996536	996145		15	51.64	7.81	2.32	11		8779	987366	991492	AGRN	+
chr1	996717	998290	997675		78	368.17	13.49	0.01	19		10309	987366	991492	AGRN	+
chr1	998632	1000520	999725		157	666.16	24.15	0.01	67		9962	1007126	1009687	AL390719.1	-
chr1	1003818	1006322	1004670		127	742.71	33.06	0.01	36		5017	1007126	1009687	AL390719.1	-
chr1	1009180	1010836	1010330		62	258.55	12.94	0.04	17		-643	1007126	1009687	AL390719.1	-
chr1	1009180	1010836	1009545		62	258.55	12.94	0.04	17		142	1007126	1009687	AL390719.1	-
chr1	1014546	1016537	1015265		231	1961.58	43.37	0	56		4187	1017526	1019452	C1orf159	-
chr1	1047510	1048261	1047875		29	56.4	6.75	1.57	19		3592	1026426	1051467	C1orf159	-
chr1	1051058	1052380	1051855		67	328.35	15.98	0.02	24		-119	1022519	1051736	C1orf159	-
chr1	1057450	1058329	1057775		27	100.23	10.08	0.32	14		-6034	1022570	1051741	C1orf159	-
chr1	1062241	1062795	1062605		13	50.35	9.3	2.63	11		-10864	1022570	1051741	C1orf159	-
chr1	1072776	1073636	1073150		22	89.23	9.18	0.4	10		-21409	1022570	1051741	C1orf159	-
chr1	1077316	1078311	1077835		31	145.45	15.13	0.14	16		-26094	1022570	1051741	C1orf159	-
chr1	1079080	1081212	1079825		86	320.39	14.52	0.02	23		-28084	1022570	1051741	C1orf159	-
chr1	1092320	1094134	1093755		80	433.72	20.42	0.01	23		-15509	1109264	1110414	TTLL10	+
chr1	1135860	1137279	1136885		41	143.14	7.95	0.14	10		4175	1139224	1141060	TNFRSF18	-
chr1	1141187	1142223	1141925		41	191.22	13.72	0.08	16		26	1139224	1141951	TNFRSF18	-
chr1	1143098	1144124	1143675		48	170.38	12.59	0.09	26		-1604	1138891	1142071	TNFRSF18	-
chr1	1145125	1146131	1145695		37	165.25	13.12	0.09	17		3182	1146720	1148877	TNFRSF4	-
chr1	1166529	1168280	1167425		96	621.9	26.48	0.02	28		-77	1162809	1167348	SDF4	-
chr1	1171536	1174320	1173705		193	1033.69	24.86	0.02	40		6076	1167629	1170421	B3GALT6	+
chr1	1179221	1180304	1179740		42	208.01	13.53	0.07	15		58	1178646	1179798	FAM132A	-
chr1	1185204	1186274	1185705		55	303.97	20.55	0.02	27		-3603	1177833	1182102	FAM132A	-
chr1	1187719	1188494	1188300		28	118.06	9.13	0.22	12		3415	1190644	1191715	UBE2J2	-
chr1	1193293	1195210	1194555		98	298.31	10.65	0.02	26		-2840	1190644	1191715	UBE2J2	-
chr1	1208791	1210075	1209310		35	97.65	7.7	0.33	12		-76	1192650	1209234	UBE2J2	-
chr1	1218937	1219614	1219325		17	58.63	9	1.34	12		-80	1219405	1226990	SCNN1D	+
chr1	1225258	1227861	1226745		262	1811.87	48.25	0	80		3643	1229879	1230388	ACAP3	-
chr1	1231809	1232681	1232320		20	68.66	10.99	0.81	13		1301	1233217	1233621	ACAP3	-
chr1	1238003	1246073	1240235		745	3100	34.83	0	85		2963	1238590	1243198	ACAP3	-
chr1	1249985	1251802	1250970		81	377.8	22.31	0.01	30		-22	1249793	1250948	CPSF3L	-
chr1	1252002	1255309	1253790		154	634.27	23.91	0.01	38		-2828	1248926	1250962	CPSF3L	-
chr1	1259537	1260767	1259965		66	371.93	17.5	0.01	23		-182	1260147	1264277	GLTPD1	+
chr1	1264634	1265947	1265605		51	182.68	8.29	0.09	14		-1089	1266694	1270686	TAS1R3	+
chr1	1267034	1268750	1267585		50	196.17	12.64	0.08	13		891	1266694	1270686	TAS1R3	+
chr1	1272173	1272982	1272535		21	54.97	5.92	1.75	10		5841	1266694	1270686	TAS1R3	+
chr1	1275509	1277655	1276285		74	118.13	8.37	0.22	22		8050	1277150	1284335	DVL1	-
chr1	1282530	1285528	1283455		236	1137.84	24.41	0.02	55		880	1277150	1284335	DVL1	-
chr1	1286792	1289876	1287695		140	391.56	14.2	0.01	32		1932	1288595	1289627	MXRA8	-
chr1	1292227	1295378	1294275		220	1247.52	45.85	0	70		-3383	1290463	1290892	MXRA8	-
chr1	1295834	1296719	1296235		27	56.63	5.77	1.55	13		-5343	1290463	1290892	MXRA8	-
chr1	1297210	1297855	1297505		23	86.48	10.41	0.42	17		-6613	1290463	1290892	MXRA8	-
chr1	1307104	1308069	1307575		31	85.81	7.99	0.43	15		2949	1309624	1310524	AURKAIP1	-
chr1	1309992	1311130	1310655		48	169.01	11.19	0.09	21		-101	1309116	1310554	AURKAIP1	-
chr1	1334172	1335826	1334975		101	582.21	26.99	0.02	38		-270	1328824	1334705	CCNL2	-
chr1	1337176	1338200	1337670		26	71.01	7.8	0.73	12		-3334	1330817	1334336	CCNL2	-
chr1	1341539	1343782	1342615		115	530.88	25.67	0.02	40		55	1340489	1342670	MRPL20	-
chr1	1356289	1357014	1356825		23	94.88	10.65	0.36	14		-13416	1370241	1372839	VWA1	+
chr1	1360495	1361964	1360995		43	147.28	11.58	0.14	15		-9246	1370241	1372839	VWA1	+
chr1	1361976	1363336	1362685		72	323.42	15.39	0.02	25		-7556	1370241	1372839	VWA1	+
chr1	1364798	1368271	1367515		129	212.26	9.23	0.07	24		-2726	1370241	1372839	VWA1	+
chr1	1368353	1371581	1368760		269	1740.46	40.77	0	60		-1481	1370241	1372839	VWA1	+
chr1	1375974	1377391	1376385		79	346.23	15.45	0.01	28		5270	1371115	1372557	VWA1	+
chr1	1377547	1378322	1377980		18	52.31	7.01	2.18	10		6865	1371115	1372557	VWA1	+
chr1	1389144	1390196	1389595		29	87.91	9.32	0.42	14		4301	1385294	1391282	ATAD3C	+
chr1	1406701	1408098	1407165		122	794.47	33.45	0.01	53		16	1407149	1431582	ATAD3B	+
chr1	1440058	1441519	1440975		78	386.94	18.82	0.01	28		-6556	1447531	1470065	ATAD3A	+
chr1	1446702	1448801	1447535		180	1312.1	45.66	0	60		-375	1447910	1470065	ATAD3A	+
chr1	1471995	1472539	1472350		16	79.14	10.4	0.54	11		3387	1470554	1475737	C1orf70	-
chr1	1485997	1486738	1486535		20	67.83	7.81	0.83	10		-4668	1477054	1481867	SSU72	-
chr1	1487040	1488102	1487570		41	93.67	9.42	0.36	23		-5703	1477054	1481867	SSU72	-
chr1	1489877	1491108	1490430		48	193.69	15.98	0.08	24		-8563	1477054	1481867	SSU72	-
chr1	1509119	1511117	1510265		113	537.28	17.76	0.02	30		-16	1477053	1510249	SSU72	-
chr1	1522380	1524496	1522685		208	1171.84	30.18	0.02	67		12791	1533392	1535476	RP11-345P4.5	-
chr1	1526744	1527595	1527155		30	85.96	6.47	0.43	13		8321	1533392	1535476	RP11-345P4.5	-
chr1	1532273	1533601	1533180		48	137.75	9.06	0.15	17		2296	1533392	1535476	RP11-345P4.5	-
chr1	1534261	1535973	1535145		98	561.8	24.01	0.02	32		331	1533392	1535476	RP11-345P4.5	-
chr1	1537529	1538553	1538040		28	97.41	10.65	0.33	13		-2564	1533392	1535476	RP11-345P4.5	-
chr1	1549223	1552027	1550760		215	1243.5	40.84	0	67		-41	1550801	1565990	MIB2	+
chr1	1560064	1561410	1560655		135	881.57	37.29	0.01	69		-292	1560947	1562309	MIB2	+
chr1	1562267	1563567	1562815		49	215.51	13.32	0.06	18		-87	1562902	1564650	MIB2	+
chr1	1566412	1568909	1567520		134	848.15	36.88	0.01	39		-78	1567598	1570001	MMP23B	+
chr1	1579934	1580713	1580455		26	92.15	9.49	0.37	16		8480	1571100	1588935	CDK11A	-
chr1	1589883	1591068	1590810		77	412.81	18.35	0.01	30		-1875	1571100	1588935	CDK11A	-
chr1	1596869	1597682	1597305		19	50.93	7.89	2.51	12		4273	1595221	1601578	RP11-345P4.4	-
chr1	1617521	1618403	1618025		24	92.8	10.82	0.37	13		6123	1601864	1624148	RP11-345P4.4	-
chr1	1623269	1625508	1624075		266	1963.69	31.25	0	55		92	1592940	1624167	RP11-345P4.4	-
chr1	1643508	1643984	1643725		19	100.8	13.52	0.32	17		-3410	1635789	1640315	CDK11A	-
chr1	1655194	1656561	1655985		84	413.35	22.42	0.01	40		-19	1650880	1655966	CDK11A	-
chr1	1659704	1660617	1660165		26	74.77	9.68	0.62	16		-4452	1654147	1655713	CDK11A	-
chr1	1676212	1678815	1678245		220	1767.66	44.45	0	47		-814	1656853	1677431	SLC35E2	-
chr1	1690048	1691069	1690515		38	179.44	13.11	0.09	15		-501	1686111	1690014	NADK	-
chr1	1708939	1710999	1709885		138	890.99	32.12	0.01	41		-26	1693104	1709859	NADK	-
chr1	1714027	1715061	1714585		29	102.25	9.68	0.31	14		-2689	1710596	1711896	NADK	-
chr1	1758545	1759276	1758755		40	226.62	21.31	0.05	28		4969	1735965	1763724	GNB1	-
chr1	1765389	1765891	1765715		22	120.93	12.53	0.21	15		-1991	1735965	1763724	GNB1	-
chr1	1773495	1775077	1774485		59	235.68	13.32	0.04	19		-10761	1735965	1763724	GNB1	-
chr1	1787038	1787748	1787435		19	52.79	6.51	2.1	11		-23711	1735965	1763724	GNB1	-
chr1	1789820	1791462	1790750		169	1178.97	36.88	0.02	62		-27026	1735965	1763724	GNB1	-
chr1	1814412	1815318	1815125		52	339.44	31.23	0.02	33		6715	1735847	1821840	GNB1	-
chr1	1818998	1820520	1819935		74	439.31	33.1	0.01	34		1905	1735847	1821840	GNB1	-
chr1	1821149	1823684	1822505		198	1355.42	30.01	0	40		-100	1756598	1822405	GNB1	-
chr1	1825591	1826820	1826275		43	100.53	7.1	0.32	16		-3870	1756598	1822405	GNB1	-
chr1	1828199	1829451	1828745		60	214	14.53	0.07	30		-6340	1756598	1822405	GNB1	-
chr1	1837392	1841371	1839065		280	1221.78	19.98	0.02	45		-7201	1846266	1848733	CALML6	+
chr1	1845648	1846814	1846175		36	111.1	8.7	0.25	14		-91	1846266	1848733	CALML6	+
chr1	1849943	1851602	1851200		158	1125.24	35.29	0.02	52		-488	1849030	1850712	TMEM52	-
chr1	1875362	1876163	1875695		67	459.46	25.97	0.01	39		11459	1853726	1887154	C1orf222	-
chr1	1890831	1892049	1891655		112	796.27	29.96	0.01	45		-151	1887150	1891504	C1orf222	-
chr1	1920143	1921440	1920715		42	179.57	13.32	0.09	16		1653	1919401	1922368	C1orf222	-
chr1	1925988	1926589	1926245		18	57.48	6.51	1.45	11		-3877	1919401	1922368	C1orf222	-
chr1	1950157	1951548	1950840		51	205.43	11.84	0.07	16		60	1950780	1962192	GABRD	+
chr1	1974455	1975571	1974790		27	56.4	7.1	1.57	12		-7119	1981909	2116834	PRKCZ	+
chr1	1975818	1976940	1976360		53	226.37	18.35	0.05	30		-5549	1981909	2116834	PRKCZ	+
chr1	1977621	1978484	1978145		28	94	13.63	0.36	22		-3764	1981909	2116834	PRKCZ	+
chr1	1980530	1982704	1981040		79	281.14	10.65	0.02	15		-869	1981909	2116834	PRKCZ	+
chr1	1980530	1982704	1981965		79	281.14	10.65	0.02	15		56	1981909	2116834	PRKCZ	+
chr1	1983456	1984193	1983825		28	85.53	7.26	0.44	15		1578	1982247	1991030	PRKCZ	+
chr1	2023041	2023503	2023275		13	61.64	9.77	1.12	11		9588	2013687	2082375	PRKCZ	+
chr1	2035705	2036990	2036145		48	166.33	10.06	0.09	16		-33	2036178	2087526	PRKCZ	+
chr1	2039341	2040278	2039835		21	67.46	9.83	0.84	12		-3258	2043093	2082417	PRKCZ	+
chr1	2064067	2065573	2064775		184	1448.92	43.84	0	71		-302	2065077	2080363	PRKCZ	+
chr1	2068582	2069678	2069145		43	95.31	9.89	0.36	26		2444	2066701	2082304	PRKCZ	+
chr1	2105637	2106470	2105965		33	154.82	17.26	0.12	23		5551	2100414	2105390	PRKCZ	+
chr1	2110447	2111929	2111035		89	304.51	15.98	0.02	42		10621	2100414	2105390	PRKCZ	+
chr1	2118835	2119680	2119275		24	87.65	11.27	0.42	14		6272	2124864	2125547	C1orf86	-
chr1	2120318	2121946	2121145		210	1660.36	54.45	0	91		4402	2124864	2125547	C1orf86	-
chr1	2125691	2127289	2126120		72	330.08	15.22	0.02	21		94	2124297	2126214	C1orf86	-
chr1	2130225	2132334	2130755		101	375.06	18.11	0.01	34		4566	2129502	2135321	C1orf86	-
chr1	2135546	2137249	2136245		79	357.07	18.44	0.01	27		-924	2129502	2135321	C1orf86	-
chr1	2138220	2140934	2139425		111	159.52	6.27	0.11	20		-4104	2129502	2135321	C1orf86	-
chr1	2138220	2140934	2138935		111	159.52	6.27	0.11	20		-3614	2129502	2135321	C1orf86	-
chr1	2143231	2145039	2144325		162	1055.91	38.9	0.02	63		-9004	2129502	2135321	C1orf86	-
chr1	2158116	2165130	2162695		567	3100	61.45	0	74		2561	2160134	2241558	SKI	+
chr1	2167900	2169279	2168755		90	492.62	27.57	0.01	44		4837	2163918	2234477	SKI	+
chr1	2170839	2172416	2171855		98	538.42	36.62	0.02	55		7937	2163918	2234477	SKI	+
chr1	2173046	2173822	2173525		18	62.86	9.99	1.04	12		-5910	2179435	2234815	SKI	+
chr1	2174395	2175402	2174760		54	226.88	13.85	0.05	25		-4675	2179435	2234815	SKI	+
chr1	2177531	2178718	2178045		95	645.36	44.86	0.01	64		-1390	2179435	2234815	SKI	+
chr1	2188483	2189450	2188935		49	235.94	21.56	0.04	34		9500	2179435	2234815	SKI	+
chr1	2190741	2192127	2191630		38	108.58	11.18	0.27	17		12195	2179435	2234815	SKI	+
chr1	2202420	2204656	2203505		66	178.53	9.99	0.09	15		24070	2179435	2234815	SKI	+
chr1	2207067	2208225	2207705		39	140.01	10.65	0.14	16		-27380	2235085	2235807	SKI	+
chr1	2208585	2210275	2209710		56	112.78	7.99	0.24	18		-25375	2235085	2235807	SKI	+
chr1	2210396	2212040	2210800		63	176.25	9.2	0.09	19		-24285	2235085	2235807	SKI	+
chr1	2221277	2222252	2221730		35	136.75	16.86	0.16	25		-13355	2235085	2235807	SKI	+
chr1	2231327	2233478	2231865		106	559.47	26.24	0.02	33		-3220	2235085	2235807	SKI	+
chr1	2236170	2237007	2236625		19	69.63	9.93	0.78	11		1540	2235085	2235807	SKI	+
chr1	2242282	2243853	2243110		102	639.88	37.29	0.01	49		8025	2235085	2235807	SKI	+
chr1	2245366	2247097	2245935		75	379.79	22.13	0.01	27		10850	2235085	2235807	SKI	+
chr1	2312819	2313701	2313330		28	64.06	8.23	0.97	15		3230	2303115	2316560	MORN1	-
chr1	2322449	2323704	2323145		73	390.89	24.33	0.01	37		-122	2323267	2333764	RER1	+
chr1	2336296	2337269	2336755		38	153.33	14.27	0.12	22		3365	2333390	2334666	RER1	+
chr1	2343225	2346103	2344255		157	850.63	29.92	0.01	41		981	2339969	2345236	PEX10	-
chr1	2379090	2380275	2379805		46	183.5	18.41	0.09	27		-19093	2398898	2436965	PLCH2	+
chr1	2437633	2438286	2438005		14	54.33	9.46	1.83	10		6447	2441732	2444452	PANK4	-
chr1	2454650	2455753	2455305		40	161.07	10.51	0.11	15		2321	2452700	2457626	PANK4	-
chr1	2457425	2458989	2458420		47	135.23	12.18	0.16	19		-384	2452806	2458036	PANK4	-
chr1	2459044	2462773	2461045		118	483.42	13.78	0.01	15		639	2460184	2461684	HES5	-
chr1	2471996	2473823	2473235		139	804.06	46.17	0.01	78		-11551	2460184	2461684	HES5	-
chr1	2474513	2476888	2475065		149	872.36	28.79	0.01	40		-12013	2487078	2492153	TNFRSF14	+
chr1	2477091	2480531	2477805		419	3100	83.71	0	119		-9273	2487078	2492153	TNFRSF14	+
chr1	2481372	2482542	2481875		34	94.72	7.32	0.36	15		-5203	2487078	2492153	TNFRSF14	+
chr1	2486946	2488889	2487220		57	140.2	8.52	0.14	16		-625	2487845	2490301	TNFRSF14	+
chr1	2496175	2496955	2496585		18	70.78	10.4	0.74	11		3345	2493240	2494891	TNFRSF14	+
chr1	2509606	2510425	2510030		22	68.03	7.99	0.83	12		-7900	2517930	2521071	C1orf93	+
chr1	2514990	2515714	2515525		21	74.87	11.21	0.62	15		-2405	2517930	2521071	C1orf93	+
chr1	2517138	2519174	2517840		144	904.16	29.66	0.01	41		-395	2518235	2522902	C1orf93	+
chr1	2542319	2543881	2542635		77	289.91	14.05	0.02	27		205	2537720	2542840	MMEL1	-
chr1	2573651	2575177	2574395		60	256.7	12.96	0.04	18		-9977	2561197	2564418	MMEL1	-
chr1	2901537	2902270	2902005		18	64.52	10.49	0.96	13		-36041	2938046	2939465	ACTRT2	+
chr1	3030533	3031175	3030865		21	107.67	9.46	0.28	10		45073	2985792	3355183	PRDM16	+
chr1	3166243	3167044	3166590		23	85.4	11.25	0.44	14		5894	3160696	3303482	PRDM16	+
chr1	3229330	3230380	3229915		59	365.97	29.96	0.01	35		69219	3160696	3303482	PRDM16	+
chr1	3236445	3237772	3237345		36	98.1	7.32	0.33	11		-75710	3313055	3350857	PRDM16	+
chr1	3238201	3239546	3238795		68	363.26	26.26	0.01	35		-74260	3313055	3350857	PRDM16	+
chr1	3243614	3244458	3244065		18	59.57	8.59	1.27	10		-68990	3313055	3350857	PRDM16	+
chr1	3265515	3266686	3265915		66	363.45	20.33	0.01	27		-47140	3313055	3350857	PRDM16	+
chr1	3268489	3270006	3269185		181	1230.67	42.13	0.02	86		-43870	3313055	3350857	PRDM16	+
chr1	3271566	3272424	3271885		40	179.77	14.87	0.09	24		-41170	3313055	3350857	PRDM16	+
chr1	3272512	3273327	3272905		33	138.33	13.48	0.15	21		-40150	3313055	3350857	PRDM16	+
chr1	3275121	3277003	3276100		121	660.85	24.39	0.01	37		-36955	3313055	3350857	PRDM16	+
chr1	3281609	3283857	3282255		215	1131.57	24.58	0.02	59		-30800	3313055	3350857	PRDM16	+
chr1	3309394	3311402	3310145		143	940.71	35	0.01	46		-2910	3313055	3350857	PRDM16	+
chr1	3318144	3321047	3320430		179	764.53	34.17	0.01	68		7375	3313055	3350857	PRDM16	+
chr1	3321378	3323366	3322625		84	255.77	14.3	0.04	29		9570	3313055	3350857	PRDM16	+
chr1	3325990	3326873	3326490		27	72.13	8.52	0.7	16		13435	3313055	3350857	PRDM16	+
chr1	3326997	3327786	3327360		21	63.14	6.5	1.02	10		-14123	3341483	3350659	PRDM16	+
chr1	3331755	3332652	3332295		22	68.09	7.3	0.83	10		-9188	3341483	3350659	PRDM16	+
chr1	3335790	3336827	3336210		48	184.75	14.38	0.09	27		-5273	3341483	3350659	PRDM16	+
chr1	3339709	3340772	3340195		58	267.63	18.13	0.04	32		-1288	3341483	3350659	PRDM16	+
chr1	3348186	3348614	3348430		12	52.03	7.83	2.26	10		6947	3341483	3350659	PRDM16	+
chr1	3369715	3372360	3370955		106	452.86	23.59	0.01	31		-35	3370990	3397677	ARHGEF16	+
chr1	3386538	3389016	3388595		115	472.86	11.95	0.01	19		424	3388171	3391021	ARHGEF16	+
chr1	3393851	3395463	3394855		61	271.08	10.97	0.03	14		5522	3389333	3397677	ARHGEF16	+
chr1	3400040	3401036	3400610		26	57.06	6.92	1.51	13		9440	3406876	3410050	MEGF6	-
chr1	3407707	3409106	3408480		66	334.16	18.64	0.02	24		1570	3406876	3410050	MEGF6	-
chr1	3416652	3417327	3417095		20	77.37	9.62	0.57	13		-3814	3407489	3413281	MEGF6	-
chr1	3426429	3427822	3427005		239	2062.43	71.91	0	134		13805	3406484	3440810	MEGF6	-
chr1	3447128	3448751	3448195		103	650.06	31.46	0.01	40		-183	3406484	3448012	MEGF6	-
chr1	3463475	3465138	3464055		62	251.35	20.72	0.04	27		-16043	3406484	3448012	MEGF6	-
chr1	3527494	3528563	3527935		34	160.57	12.29	0.11	13		124	3407021	3528059	MEGF6	-
chr1	3540610	3542728	3541625		150	918.26	34.83	0.01	51		-12	3541637	3546689	TPRG1L	+
chr1	3566158	3567091	3566685		33	169.69	18.91	0.09	20		-60	3563810	3566625	WDR8	-
chr1	3568017	3569785	3568875		119	852.33	29.32	0.01	31		-209	3569084	3652765	TP73	+
chr1	3584915	3586656	3585585		114	700.12	46.52	0.01	61		-16260	3551578	3569325	WDR8	-
chr1	3588059	3589000	3588590		37	162.96	13.49	0.11	19		-18646	3607236	3652765	TP73	+
chr1	3597219	3598006	3597420		50	232.19	11.62	0.04	23		-9816	3607236	3652765	TP73	+
chr1	3597219	3598006	3597525		50	232.19	11.62	0.04	23		-9711	3607236	3652765	TP73	+
chr1	3600196	3601208	3600770		25	51.2	7.99	2.44	15		-6466	3607236	3652765	TP73	+
chr1	3604537	3606514	3605405		121	831.28	32.16	0.01	34		-1831	3607236	3652765	TP73	+
chr1	3612190	3612993	3612395		29	115.27	11.32	0.23	16		5159	3607236	3649856	TP73	+
chr1	3614109	3615046	3614665		25	65.26	10.06	0.9	17		7429	3607236	3649856	TP73	+
chr1	3618727	3620272	3619235		82	453.86	25.11	0.01	32		11999	3607236	3649856	TP73	+
chr1	3627997	3628584	3628415		15	67.03	9.46	0.84	10		21179	3607236	3649856	TP73	+
chr1	3633508	3634531	3634005		36	182.84	16.08	0.09	17		26769	3607236	3649856	TP73	+
chr1	3636195	3637130	3636780		28	112.36	11.3	0.24	14		29544	3607236	3649856	TP73	+
chr1	3663169	3664187	3664000		34	146.81	11.17	0.14	13		-4962	3668962	3688208	CCDC27	+
chr1	3688190	3689706	3688815		60	264.19	12.58	0.04	16		11796	3697854	3700611	LRRC47	-
chr1	3691536	3693302	3692735		137	767.72	34.33	0.01	61		7876	3697854	3700611	LRRC47	-
chr1	3712065	3713520	3713060		59	206.2	13.77	0.07	23		8	3696784	3713068	LRRC47	-
chr1	3717866	3718656	3718240		17	52.1	10.97	2.25	14		-5172	3696784	3713068	LRRC47	-
chr1	3727555	3728460	3728075		34	137.33	13.32	0.15	19		4947	3731803	3733022	KIAA0562	-
chr1	3772819	3775310	3773955		102	432.28	16.96	0.01	23		-126	3774081	3801993	DFFB	+
chr1	3785460	3787180	3786615		325	2864.43	80.98	0	158		2388	3784227	3789109	DFFB	+
chr1	3816399	3818546	3816830		179	1284.62	48.7	0	63		27	3805689	3816857	C1orf174	-
chr1	3822329	3824495	3822865		123	630.81	25.3	0.01	38		-6008	3805689	3816857	C1orf174	-
chr1	3827176	3828055	3827575		38	116.41	9.32	0.23	20		-10718	3805689	3816857	C1orf174	-
chr1	5987654	5988720	5988225		78	421.9	32.49	0.01	60		-22841	5946555	5965384	NPHP4	-
chr1	6003832	6004869	6004420		43	123.86	12.43	0.19	27		17474	5948638	6021894	NPHP4	-
chr1	6007881	6008636	6008245		18	52.32	8.88	2.18	13		13649	5948638	6021894	NPHP4	-
chr1	6009271	6009938	6009650		25	105.8	10.95	0.28	15		12244	5948638	6021894	NPHP4	-
chr1	6039816	6041465	6040715		138	501.02	24.56	0.01	83		-10811	6051526	6160235	KCNAB2	+
chr1	6042776	6043688	6043045		56	354.6	31.33	0.01	40		-8481	6051526	6160235	KCNAB2	+
chr1	6051289	6053712	6052760		189	1242.62	26.63	0	36		337	6052423	6161253	KCNAB2	+
chr1	6061952	6062707	6062425		20	66.53	9.94	0.84	14		9654	6052771	6132850	KCNAB2	+
chr1	6062920	6063629	6063435		26	106.36	9.32	0.28	14		10664	6052771	6132850	KCNAB2	+
chr1	6063723	6064587	6064025		45	170.72	16.46	0.09	34		11254	6052771	6132850	KCNAB2	+
chr1	6074802	6076032	6075385		52	150.02	10.65	0.14	23		-10975	6086360	6155641	KCNAB2	+
chr1	6076035	6077161	6076390		43	164.81	9.99	0.09	15		-9970	6086360	6155641	KCNAB2	+
chr1	6077389	6078274	6077905		25	79.75	9.32	0.53	14		-8455	6086360	6155641	KCNAB2	+
chr1	6094060	6095089	6094765		45	176.78	12.03	0.09	21		422	6094343	6161239	KCNAB2	+
chr1	6127985	6128802	6128345		23	65.08	9.47	0.91	16		-4462	6132807	6146422	KCNAB2	+
chr1	6132931	6133809	6133335		23	76.84	11.1	0.58	15		528	6132807	6146422	KCNAB2	+
chr1	6134152	6134613	6134360		13	54.11	7.61	1.87	10		1553	6132807	6146422	KCNAB2	+
chr1	6148774	6151761	6151280		93	342.15	13.53	0.01	15		6020	6145260	6146423	KCNAB2	+
chr1	6171688	6172331	6171975		24	81.68	9.59	0.51	18		-5143	6165141	6166832	CHD5	-
chr1	6187468	6188303	6187835		70	479.72	30.63	0.01	46		767	6185594	6188602	CHD5	-
chr1	6208060	6209481	6208940		69	296.4	17.16	0.02	29		-4776	6165141	6204164	CHD5	-
chr1	6217452	6218512	6218185		47	191.81	11.84	0.08	19		-14021	6165141	6204164	CHD5	-
chr1	6238971	6239771	6239330		31	110.1	14.2	0.26	23		753	6165151	6240083	CHD5	-
chr1	6239793	6240999	6240375		37	123.23	8.77	0.19	13		-292	6165151	6240083	CHD5	-
chr1	6259235	6260324	6259715		69	432.9	34.24	0.01	45		-43	6245080	6259672	RPL22	-
chr1	6264649	6266877	6266085		261	1955.5	43.21	0	71		550	6265535	6268367	RNF207	+
chr1	6269074	6269903	6269575		29	80.18	7.75	0.53	15		-126	6252990	6269449	RPL22	-
chr1	6294202	6295019	6294690		21	54.31	8.88	1.83	14		1310	6294505	6296000	ICMT	-
chr1	6295054	6296894	6296025		109	557.62	20.29	0.02	31		-25	6294505	6296000	ICMT	-
chr1	6301717	6303169	6302370		57	200.01	12.16	0.08	21		-1882	6304252	6305638	HES3	+
chr1	6304710	6307362	6305325		134	325.8	20.24	0.02	56		1073	6304252	6305638	HES3	+
chr1	6308798	6310518	6309315		87	400.41	19.43	0.01	31		5063	6304252	6305638	HES3	+
chr1	6316520	6317216	6316850		19	59.99	8.44	1.23	13		4185	6307406	6321035	GPR153	-
chr1	6319594	6322593	6321195		165	814.87	18.41	0.01	28		-160	6307406	6321035	GPR153	-
chr1	6328355	6329144	6328740		34	139.71	13.02	0.14	22		-7705	6307406	6321035	GPR153	-
chr1	6329384	6332395	6330295		403	3123.32	91.4	0	161		-9260	6307406	6321035	GPR153	-
chr1	6332960	6334169	6333665		87	437.86	24.35	0.01	48		-12630	6307406	6321035	GPR153	-
chr1	6335747	6337500	6336715		301	2492.82	68.84	0	137		-15680	6307406	6321035	GPR153	-
chr1	6340598	6341464	6341015		24	70.64	6.89	0.74	11		14549	6341313	6355564	ACOT7	-
chr1	6360074	6361193	6360540		32	87.01	8.29	0.42	13		-4976	6341313	6355564	ACOT7	-
chr1	6364535	6365122	6364735		16	69.62	13.1	0.78	15		-9171	6341313	6355564	ACOT7	-
chr1	6377411	6378035	6377705		16	54.79	8.64	1.77	12		-22141	6341313	6355564	ACOT7	-
chr1	6380993	6381866	6381430		27	106.28	14.46	0.28	19		-25866	6341313	6355564	ACOT7	-
chr1	6391075	6392373	6391825		102	760.96	37.2	0.01	44		20484	6341190	6412309	ACOT7	-
chr1	6395110	6397414	6395825		83	380.31	17.97	0.01	19		16484	6341190	6412309	ACOT7	-
chr1	6401698	6402960	6402255		67	310.41	26.04	0.02	43		10054	6341190	6412309	ACOT7	-
chr1	6407841	6408849	6408310		27	80.19	12.65	0.53	19		3999	6341190	6412309	ACOT7	-
chr1	6413708	6414441	6414050		22	85.81	10.5	0.43	14		-1741	6341190	6412309	ACOT7	-
chr1	6419452	6420097	6419785		21	92.21	10.97	0.37	13		982	6324333	6420767	ACOT7	-
chr1	6423040	6423914	6423365		48	255.14	22.64	0.04	34		-2598	6324333	6420767	ACOT7	-
chr1	6437857	6438906	6438375		39	179.13	21.47	0.09	27		15046	6324333	6453421	ACOT7	-
chr1	6445314	6446974	6445885		68	151.6	8.37	0.13	22		7536	6324333	6453421	ACOT7	-
chr1	6448049	6448719	6448290		20	65.32	8.05	0.89	13		5131	6324333	6453421	ACOT7	-
chr1	6452497	6454729	6453780		250	1851.51	44.79	0	72		-359	6324333	6453421	ACOT7	-
chr1	6474117	6475999	6474815		98	522.29	21.31	0.02	28		1876	6473110	6476691	HES2	-
chr1	6478922	6481553	6480835		276	1544.16	36.88	0	89		-856	6475292	6479979	HES2	-
chr1	6483356	6485617	6484995		134	611.27	24.71	0.02	44		147	6484848	6521004	ESPN	+
chr1	6487436	6488441	6487880		28	61.14	4.26	1.15	10		3032	6484848	6521004	ESPN	+
chr1	6499386	6501263	6500455		102	471.99	24.21	0.01	39		17	6500438	6505817	ESPN	+
chr1	6504464	6505597	6505335		54	162.32	11.47	0.11	28		-2768	6508103	6520989	ESPN	+
chr1	6506877	6509655	6507250		189	1075.96	21.18	0.02	33		-853	6508103	6520989	ESPN	+
chr1	6523826	6524983	6524380		37	156.44	9.99	0.12	12		952	6522054	6525332	TNFRSF25	-
chr1	6534464	6536066	6534930		64	310.18	16.32	0.02	18		2718	6526152	6537648	PLEKHG5	-
chr1	6537191	6538052	6537615		22	77.73	8.75	0.57	11		33	6526152	6537648	PLEKHG5	-
chr1	6546345	6547175	6547000		36	78.28	5.99	0.56	17		-986	6527182	6546014	PLEKHG5	-
chr1	6550135	6551248	6550690		45	178.65	16.29	0.09	26		-50	6526152	6550640	PLEKHG5	-
chr1	6551438	6552144	6551795		26	70.22	7.55	0.77	17		-35	6527182	6551760	PLEKHG5	-
chr1	6557118	6558352	6557855		51	243.52	14.67	0.04	19		-405	6527182	6557450	PLEKHG5	-
chr1	6639439	6641278	6640095		77	319.65	18.44	0.02	27		-53	6640148	6648165	ZBTB48	+
chr1	6660468	6664547	6663125		469	3100	57.93	0	85		-196	6650784	6662929	KLHL21	-
chr1	6669602	6670538	6670015		37	154.9	17.31	0.12	26		-3730	6673745	6684093	PHF13	+
chr1	6672472	6676213	6673515		268	1971.13	42.56	0	45		1105	6653253	6674620	KLHL21	-
chr1	6684461	6685902	6684995		87	478.73	21.31	0.01	32		-236	6685231	6688579	THAP3	+
chr1	6761274	6762614	6762045		67	247	14.53	0.04	30		-162	6714168	6761883	DNAJC11	-
chr1	6843994	6845629	6844720		211	2077.74	65.26	0	68		-664	6845384	7829764	CAMTA1	+
chr1	6845788	6846721	6846295		33	142.62	14.46	0.14	19		683	6845612	6947847	CAMTA1	+
chr1	6855840	6856634	6856285		27	137.82	13.24	0.15	14		10673	6845612	6947847	CAMTA1	+
chr1	6882466	6883529	6882765		51	312.94	17.97	0.02	19		-2405	6885170	6948248	CAMTA1	+
chr1	6892713	6893471	6893075		24	113.5	18.96	0.23	21		7905	6885170	6948248	CAMTA1	+
chr1	6927552	6928321	6928075		21	93.22	15.13	0.36	15		-6041	6934116	6947902	CAMTA1	+
chr1	7009773	7010813	7010255		53	202.44	13.56	0.08	27		76139	6934116	6947902	CAMTA1	+
chr1	7014516	7015824	7015295		44	137.96	11.25	0.15	19		81179	6934116	6947902	CAMTA1	+
chr1	7016230	7017442	7016865		63	263.57	18.64	0.04	35		82749	6934116	6947902	CAMTA1	+
chr1	7020163	7024128	7020625		243	1187.86	22.49	0.02	37		86509	6934116	6947902	CAMTA1	+
chr1	7057927	7058915	7058495		58	247.24	18.2	0.04	37		-107807	7166302	7625011	AL596210.1	+
chr1	7177190	7178381	7177740		52	283.28	20.08	0.02	23		11438	7166302	7625011	AL596210.1	+
chr1	7359329	7359823	7359625		27	181.84	20.42	0.09	22		-168263	7527888	7829763	CAMTA1	+
chr1	7461823	7462516	7462025		23	77.9	8.29	0.57	14		-65863	7527888	7829763	CAMTA1	+
chr1	7477206	7477855	7477625		28	107.21	10.12	0.28	19		-50263	7527888	7829763	CAMTA1	+
chr1	7553742	7554226	7553990		33	204.33	17.33	0.07	27		26102	7527888	7829763	CAMTA1	+
chr1	7593863	7594848	7594195		39	204.79	13.32	0.07	15		66307	7527888	7829763	CAMTA1	+
chr1	7595953	7597817	7596860		60	106.08	5.33	0.28	12		68972	7527888	7829763	CAMTA1	+
chr1	7597965	7598695	7598365		46	258.34	21.04	0.04	31		70477	7527888	7829763	CAMTA1	+
chr1	7710898	7711584	7711095		18	60.61	10.65	1.18	15		-21030	7732125	7829763	CAMTA1	+
chr1	7729488	7730345	7729805		29	96.5	8.29	0.35	13		-2320	7732125	7829763	CAMTA1	+
chr1	7739899	7741352	7740425		70	298.42	13.61	0.02	23		8300	7732125	7829763	CAMTA1	+
chr1	7755077	7756012	7755575		41	167.77	12.43	0.09	21		23450	7732125	7829763	CAMTA1	+
chr1	7762185	7762846	7762640		29	136.13	15.31	0.16	23		30515	7732125	7829763	CAMTA1	+
chr1	7763700	7766058	7764745		127	718.46	26.63	0.01	32		-31723	7796468	7827916	CAMTA1	+
chr1	7768881	7769526	7769135		27	115.44	14.65	0.23	21		-27333	7796468	7827916	CAMTA1	+
chr1	7785577	7786281	7785985		19	56.19	9.29	1.6	15		-10483	7796468	7827916	CAMTA1	+
chr1	7812347	7813102	7812790		18	63.61	9.01	1	11		7769	7805021	7826582	CAMTA1	+
chr1	7830716	7832044	7831390		70	352.61	15.98	0.01	24		61	7831329	7841492	VAMP3	+
chr1	7843146	7844805	7844095		182	1672.49	74.71	0	77		-285	7844380	7864018	PER3	+
chr1	8000512	8001521	8000985		32	146.17	17.15	0.14	19		-59	7979907	8000926	TNFRSF9	-
chr1	8021024	8022401	8021755		176	1464.85	51.29	0	77		32	8021723	8045339	PARK7	+
chr1	8064081	8065587	8064990		88	523.86	34.98	0.02	42		10703	8073487	8075693	ERRFI1	-
chr1	8066020	8066896	8066535		26	86.8	7.32	0.42	11		9158	8073487	8075693	ERRFI1	-
chr1	8077605	8078317	8077835		44	317.45	36.88	0.02	39		-2142	8073487	8075693	ERRFI1	-
chr1	8085417	8087329	8086405		269	2444.77	90.98	0	123		-37	8071779	8086368	ERRFI1	-
chr1	8133400	8133911	8133660		19	68.87	8.73	0.8	16		-47292	8071779	8086368	ERRFI1	-
chr1	8152386	8153663	8152850		48	209.62	12.86	0.07	17		-66482	8071779	8086368	ERRFI1	-
chr1	8154129	8155202	8154665		35	116.76	12.65	0.23	19		-68297	8071779	8086368	ERRFI1	-
chr1	8157165	8158240	8157715		35	167.89	20.81	0.09	22		-71347	8071779	8086368	ERRFI1	-
chr1	8181302	8181970	8181575		17	61.15	7.72	1.15	10		-95207	8071779	8086368	ERRFI1	-
chr1	8214329	8215407	8214965		142	1333.87	95.06	0	114		-128597	8071779	8086368	ERRFI1	-
chr1	8215583	8216277	8215875		20	81.45	8.88	0.52	10		-129507	8071779	8086368	ERRFI1	-
chr1	8226963	8227760	8227325		19	61.48	11.41	1.13	15		-140957	8071779	8086368	ERRFI1	-
chr1	8234424	8235227	8234660		33	176.55	13.75	0.09	16		-143226	8377886	8404225	SLC45A1	+
chr1	8257419	8258644	8258095		37	59.5	7.79	1.27	18		-119791	8377886	8404225	SLC45A1	+
chr1	8341738	8342535	8342065		25	104.81	15.9	0.28	19		-35821	8377886	8404225	SLC45A1	+
chr1	8342899	8343736	8343205		25	96.37	12.18	0.35	16		-34681	8377886	8404225	SLC45A1	+
chr1	8377632	8378724	8378175		78	532.94	40.73	0.02	52		6	8378169	8404227	SLC45A1	+
chr1	8407561	8408296	8407955		17	53.78	9	1.93	12		7187	8412969	8415142	RERE	-
chr1	8408828	8409447	8409175		23	112.3	13.52	0.24	17		5967	8412969	8415142	RERE	-
chr1	8424647	8425201	8424910		19	97.75	14.2	0.33	16		-12	8423770	8424898	RERE	-
chr1	8456783	8457497	8457185		17	69.58	9.46	0.79	10		26294	8425915	8483479	RERE	-
chr1	8482674	8485294	8483875		181	1047.63	27.92	0.02	42		-149	8425936	8483726	RERE	-
chr1	8498700	8500884	8499155		130	755.78	30.44	0.01	40		-13883	8424116	8485272	RERE	-
chr1	8517586	8518273	8517805		17	65	10.15	0.92	12		-32533	8424116	8485272	RERE	-
chr1	8552584	8553273	8553075		31	186.12	23.89	0.09	25		33011	8482850	8586086	RERE	-
chr1	8554148	8555370	8554665		44	212.85	21.31	0.07	24		31421	8482850	8586086	RERE	-
chr1	8555841	8557877	8557495		67	240.97	14.46	0.04	19		28591	8482850	8586086	RERE	-
chr1	8562588	8563245	8563065		14	50.8	10.65	2.54	12		23021	8482850	8586086	RERE	-
chr1	8576853	8577474	8577035		18	77.1	12.42	0.58	15		9051	8482850	8586086	RERE	-
chr1	8577885	8578574	8578390		21	74.74	7.99	0.62	12		7696	8482850	8586086	RERE	-
chr1	8585164	8586391	8586070		168	1374.13	56.82	0	96		16	8482850	8586086	RERE	-
chr1	8652107	8652836	8652435		17	63.34	10.48	1.01	12		-1535	8601283	8650900	RERE	-
chr1	8658028	8659270	8658300		41	94.98	8.23	0.36	16		-7400	8601283	8650900	RERE	-
chr1	8669787	8670307	8670115		14	64.73	10.1	0.93	11		14324	8616535	8684439	RERE	-
chr1	8681056	8681671	8681475		39	276.89	30.26	0.03	31		2964	8616535	8684439	RERE	-
chr1	8689404	8690301	8689775		36	137.76	13.61	0.15	23		-5336	8616535	8684439	RERE	-
chr1	8709019	8709430	8709250		13	70.86	11.35	0.74	12		-24811	8616535	8684439	RERE	-
chr1	8712467	8713195	8712830		19	58.68	8.66	1.34	13		-28391	8616535	8684439	RERE	-
chr1	8713931	8714654	8714165		24	116.28	13.32	0.23	15		-29726	8616535	8684439	RERE	-
chr1	8720364	8720863	8720650		19	56.86	6.66	1.52	15		-36211	8616535	8684439	RERE	-
chr1	8730280	8731177	8730785		21	57.74	7.52	1.43	11		32493	8716252	8763278	RERE	-
chr1	8736574	8737407	8737120		22	76.89	8.37	0.58	10		26158	8716252	8763278	RERE	-
chr1	8749752	8750280	8749995		17	89.13	13.24	0.4	14		13283	8716252	8763278	RERE	-
chr1	8760621	8762552	8761735		156	1166.69	48.88	0.02	57		1543	8716252	8763278	RERE	-
chr1	8762908	8764140	8763450		386	3100	133.17	0	174		-172	8716252	8763278	RERE	-
chr1	8767033	8767928	8767265		97	590.48	32.54	0.02	75		-3987	8716252	8763278	RERE	-
chr1	8772225	8773390	8773010		66	442.75	34.99	0.01	37		-9732	8716252	8763278	RERE	-
chr1	8778793	8779538	8779305		26	123.2	14.15	0.19	17		-16027	8716252	8763278	RERE	-
chr1	8814928	8815443	8815265		12	52.21	9.46	2.23	10		-51987	8716252	8763278	RERE	-
chr1	8841132	8841680	8841490		17	86.66	14.19	0.42	15		-78212	8716252	8763278	RERE	-
chr1	8850565	8851616	8851250		44	162.93	13.45	0.11	24		80106	8921064	8931356	ENO1	-
chr1	8875495	8876303	8875985		27	126.13	14.61	0.19	17		55371	8921064	8931356	ENO1	-
chr1	8876473	8878625	8877715		168	1063.28	35.29	0.02	53		53641	8921064	8931356	ENO1	-
chr1	8881820	8883263	8882915		105	750.02	39.74	0.01	47		48441	8921064	8931356	ENO1	-
chr1	8908548	8909948	8909085		80	461.79	36.01	0.01	47		22271	8921064	8931356	ENO1	-
chr1	8933498	8934245	8933750		20	54.95	7.69	1.75	13		1226	8931150	8934976	ENO1	-
chr1	8936528	8937497	8936945		26	95.15	11.3	0.36	14		1381	8926420	8938326	ENO1	-
chr1	8937565	8939886	8938165		298	2612.85	52.53	0	71		564	8926409	8938729	ENO1	-
chr1	8940058	8940975	8940480		34	152.39	9.89	0.13	13		-1172	8934915	8939308	ENO1	-
chr1	8943829	8944906	8944365		30	79.86	8.88	0.53	15		-5057	8934915	8939308	ENO1	-
chr1	9064880	9065428	9065250		13	50.11	8.32	2.67	10		21154	9063359	9086404	SLC2A7	-
chr1	9069882	9070517	9070220		24	74.84	8.23	0.62	17		16184	9063359	9086404	SLC2A7	-
chr1	9086535	9087187	9086910		15	54.15	9.99	1.87	12		-506	9063359	9086404	SLC2A7	-
chr1	9170567	9171501	9171085		35	165.49	18.56	0.09	23		344	9164591	9171429	GPR157	-
chr1	9187311	9188015	9187605		25	126.91	12.43	0.18	14		1235	9171228	9188840	GPR157	-
chr1	9188053	9190141	9189040		153	800.15	30.9	0.01	57		143	9164081	9189183	GPR157	-
chr1	9222776	9224468	9224050		59	234.56	10.81	0.04	14		-34800	9164081	9189250	GPR157	-
chr1	9241190	9243508	9242455		186	1107.77	51	0.02	88		-52408	9294863	9331396	H6PD	+
chr1	9246279	9247334	9246830		47	219.68	24.9	0.05	36		-48033	9294863	9331396	H6PD	+
chr1	9261175	9263053	9261920		86	375.76	22.64	0.01	33		-32943	9294863	9331396	H6PD	+
chr1	9294129	9295875	9294960		129	908	33.6	0.01	40		97	9294863	9331396	H6PD	+
chr1	9310052	9311178	9310685		35	97.63	8.88	0.33	14		-14904	9325589	9331396	H6PD	+
chr1	9312804	9313583	9313205		33	148.33	15.98	0.14	24		-12384	9325589	9331396	H6PD	+
chr1	9326778	9327582	9327270		38	167.13	17.76	0.09	30		1681	9325589	9331396	H6PD	+
chr1	9330346	9331302	9330770		40	74.25	9.71	0.64	29		5181	9325589	9331396	H6PD	+
chr1	9335221	9336166	9335700		29	68.1	8.23	0.82	17		10111	9325589	9331396	H6PD	+
chr1	9340105	9341189	9340635		69	338.79	22.9	0.02	42		-12304	9352939	9429591	SPSB1	+
chr1	9351576	9354505	9353005		162	884.82	22.19	0.01	30		66	9352939	9429591	SPSB1	+
chr1	9354755	9355948	9355280		64	310.73	16.1	0.02	25		693	9354587	9416556	SPSB1	+
chr1	9409333	9411177	9410685		161	836.99	40.84	0.01	92		-805	9411490	9427922	SPSB1	+
chr1	9431190	9432092	9431605		29	85.43	11.25	0.44	19		15839	9415766	9427634	SPSB1	+
chr1	9434320	9435730	9434875		59	202.44	12.25	0.08	23		19109	9415766	9427634	SPSB1	+
chr1	9436713	9437527	9437135		21	56.08	6.66	1.61	10		21369	9415766	9427634	SPSB1	+
chr1	9444423	9446145	9444890		44	89.2	7.1	0.4	12		29124	9415766	9427634	SPSB1	+
chr1	9448323	9449439	9449035		33	108.77	11.61	0.27	17		33269	9415766	9427634	SPSB1	+
chr1	9472746	9474151	9473285		57	182.41	10.24	0.09	20		57519	9415766	9427634	SPSB1	+
chr1	9488711	9489382	9488960		31	166.36	15.22	0.09	19		73194	9415766	9427634	SPSB1	+
chr1	9513302	9514103	9513595		33	97.66	8.43	0.33	19		-85946	9599541	9642831	SLC25A33	+
chr1	9532802	9533767	9533275		149	1230.45	50.07	0.02	94		-66266	9599541	9642831	SLC25A33	+
chr1	9551010	9551549	9551355		17	80.38	10.15	0.52	12		-48186	9599541	9642831	SLC25A33	+
chr1	9554974	9555949	9555530		46	249.82	27.03	0.04	33		-44011	9599541	9642831	SLC25A33	+
chr1	9575431	9576084	9575815		18	79.52	9.93	0.54	11		-23726	9599541	9642831	SLC25A33	+
chr1	9579236	9580013	9579490		30	75.87	7.79	0.59	19		-20051	9599541	9642831	SLC25A33	+
chr1	9589077	9589889	9589420		23	50.44	7.22	2.61	15		-10121	9599541	9642831	SLC25A33	+
chr1	9598879	9600784	9600105		171	1195.86	25.62	0.02	38		564	9599541	9642831	SLC25A33	+
chr1	9606439	9607409	9606905		23	61.05	9.99	1.15	15		7364	9599541	9642831	SLC25A33	+
chr1	9610613	9611084	9610815		17	92.53	13.32	0.37	15		11274	9599541	9642831	SLC25A33	+
chr1	9615135	9615868	9615575		18	60.79	7.61	1.17	10		16034	9599541	9642831	SLC25A33	+
chr1	9620883	9622195	9621745		52	204.19	15.98	0.07	23		22204	9599541	9642831	SLC25A33	+
chr1	9629213	9629860	9629570		16	54.3	8.14	1.83	11		-19407	9648977	9674935	TMEM201	+
chr1	9630588	9632035	9631780		48	174.68	10.22	0.09	14		-17197	9648977	9674935	TMEM201	+
chr1	9648232	9649830	9648855		115	716.29	23.22	0.01	34		-125	9648980	9665012	TMEM201	+
chr1	9653161	9654136	9653615		37	152.81	12.98	0.12	19		-3340	9656955	9674931	TMEM201	+
chr1	9676632	9677223	9676895		16	50.46	8.2	2.61	13		9109	9667786	9673305	TMEM201	+
chr1	9686657	9687747	9687360		68	422.75	22.07	0.01	29		19574	9667786	9673305	TMEM201	+
chr1	9711399	9712464	9712270		41	165.94	10.65	0.09	15		452	9711818	9788977	PIK3CD	+
chr1	9746826	9748348	9747775		69	343.37	19.79	0.01	26		-459	9748234	9752004	PIK3CD	+
chr1	9748800	9750328	9749490		61	315.17	16.82	0.02	17		1256	9748234	9752004	PIK3CD	+
chr1	9778802	9779882	9779335		44	136.58	11.62	0.16	23		3001	9776334	9777639	PIK3CD	+
chr1	9781263	9782232	9781845		33	112.41	12.25	0.24	20		5511	9776334	9777639	PIK3CD	+
chr1	9812861	9813768	9813505		26	56.91	6.3	1.52	13		-1866	9789086	9811639	CLSTN1	-
chr1	9819347	9820158	9819755		22	74.67	9.36	0.63	13		-8116	9789086	9811639	CLSTN1	-
chr1	9830358	9830952	9830540		17	76.19	8.73	0.58	10		-18901	9789086	9811639	CLSTN1	-
chr1	9838856	9839383	9839195		20	58.96	7.55	1.32	17		-27556	9789086	9811639	CLSTN1	-
chr1	9842789	9843197	9843005		12	58.52	9.45	1.34	11		-31366	9789086	9811639	CLSTN1	-
chr1	9852175	9854803	9852675		117	358.97	22.28	0.01	46		31367	9789086	9884042	CLSTN1	-
chr1	9858595	9859541	9859145		25	92.05	9.83	0.37	12		24897	9789086	9884042	CLSTN1	-
chr1	9862467	9863932	9863260		62	319.06	17.76	0.02	20		20782	9789086	9884042	CLSTN1	-
chr1	9864135	9865566	9864565		61	206.02	14.91	0.07	28		19477	9789086	9884042	CLSTN1	-
chr1	9867138	9868119	9867755		32	84.15	9.59	0.46	17		16287	9789086	9884042	CLSTN1	-
chr1	9871734	9872263	9871975		13	57.45	10.28	1.46	11		12067	9789086	9884042	CLSTN1	-
chr1	9876654	9877472	9877005		42	228.89	25.45	0.05	35		7037	9789086	9884042	CLSTN1	-
chr1	9882820	9886083	9884010		310	2106.15	32.91	0	51		574	9789086	9884584	CLSTN1	-
chr1	9895566	9896439	9895990		24	57.42	7.46	1.46	14		-11406	9789086	9884584	CLSTN1	-
chr1	9906441	9907323	9906865		78	378.2	20.93	0.01	54		-22281	9789086	9884584	CLSTN1	-
chr1	9909357	9910347	9909820		52	232.37	20.19	0.04	36		-25236	9789086	9884584	CLSTN1	-
chr1	9921323	9921992	9921555		19	64.21	8.66	0.97	12		16679	9910717	9938234	CTNNBIP1	-
chr1	9931565	9932505	9931965		28	88.06	10.15	0.42	16		6269	9910717	9938234	CTNNBIP1	-
chr1	9937592	9938616	9938270		32	85.28	7.46	0.45	14		-36	9910717	9938234	CTNNBIP1	-
chr1	9945823	9946804	9946400		43	144.53	11.62	0.14	23		6895	9910508	9953295	CTNNBIP1	-
chr1	9968901	9971516	9970375		268	1924.95	48.77	0	76		19	9910167	9970394	CTNNBIP1	-
chr1	9980483	9981308	9980915		82	575.59	36.7	0.02	62		-10521	9910167	9970394	CTNNBIP1	-
chr1	9982001	9983045	9982605		57	327.7	25.11	0.02	33		9633	9990319	9992238	LZIC	-
chr1	9989413	9990186	9989645		34	117.84	13.07	0.22	27		2593	9990319	9992238	LZIC	-
chr1	9996628	9997396	9997005		24	85.53	9.99	0.44	15		-1327	9982173	9995678	LZIC	-
chr1	10002629	10003894	10003420		76	326.54	18.3	0.02	37		45	9990311	10003465	LZIC	-
chr1	10010167	10011050	10010630		32	126	11.32	0.19	17		7084	10003546	10032561	NMNAT1	+
chr1	10017580	10018393	10017980		23	99.69	13.54	0.32	15		14434	10003546	10032561	NMNAT1	+
chr1	10020774	10021808	10021345		71	342.83	22.76	0.01	47		17799	10003546	10032561	NMNAT1	+
chr1	10037640	10038700	10038135		32	72.23	10.17	0.69	21		-2975	10041110	10045559	NMNAT1	+
chr1	10056737	10057885	10057380		32	118.2	12.03	0.22	13		106	10057274	10076078	RBP7	+
chr1	10092114	10094273	10092765		249	2282.3	74.03	0	81		-567	10093332	10133176	UBE4B	+
chr1	10094511	10095692	10094745		65	418.59	24.59	0.01	24		1091	10093654	10241297	UBE4B	+
chr1	10115329	10116313	10115920		23	50.44	7	2.61	12		-15752	10131672	10241289	UBE4B	+
chr1	10125072	10125813	10125485		26	101.18	10.54	0.32	16		-6187	10131672	10241289	UBE4B	+
chr1	10251966	10252712	10252525		20	59.61	8.88	1.27	14		13451	10239074	10240008	UBE4B	+
chr1	10269669	10272613	10270675		305	2620.5	78.13	0	86		-188	10270863	10368655	KIF1B	+
chr1	10284856	10285522	10285290		16	54.26	7.61	1.84	10		-5532	10290822	10366815	KIF1B	+
chr1	10310498	10311248	10310955		20	60.87	7.8	1.17	12		18647	10292308	10441655	KIF1B	+
chr1	10399835	10400286	10400065		33	243.69	23.27	0.04	29		-4768	10404833	10421883	KIF1B	+
chr1	10413106	10414054	10413605		29	135.13	21.75	0.16	23		7926	10405679	10421882	KIF1B	+
chr1	10458121	10460101	10458815		258	2044.86	36.1	0	61		-286	10459101	10460065	PGD	+
chr1	10485413	10486314	10486065		25	77.59	7.81	0.57	10		-4094	10490159	10512210	APITD1	+
chr1	10490017	10491528	10490475		117	605.62	23.24	0.02	48		-365	10490840	10502391	APITD1	+
chr1	10498405	10499326	10498980		33	153.32	17.21	0.12	21		-1200	10500180	10502714	APITD1	+
chr1	10519147	10519669	10519390		26	82.98	8.37	0.48	22		7999	10522578	10527389	DFFA	-
chr1	10531693	10533177	10532540		103	492.98	22.28	0.01	45		195	10532345	10596629	PEX14	+
chr1	10534537	10535792	10535020		43	175.31	15.11	0.09	18		76	10534944	10690815	PEX14	+
chr1	10567212	10567926	10567735		28	88.53	7.75	0.41	16		12406	10555329	10683343	PEX14	+
chr1	10576724	10577685	10577230		29	92.98	9.61	0.36	14		-18715	10595945	10596346	PEX14	+
chr1	10578864	10579807	10579315		69	403.7	27.23	0.01	45		-16630	10595945	10596346	PEX14	+
chr1	10587997	10589112	10588570		45	236.85	31.07	0.04	35		-7375	10595945	10596346	PEX14	+
chr1	10589984	10590948	10590525		28	113.37	11.74	0.23	20		-5420	10595945	10596346	PEX14	+
chr1	10595121	10595722	10595355		15	56.88	9.68	1.52	12		-590	10595945	10596346	PEX14	+
chr1	10597039	10598001	10597645		31	101.91	11.21	0.31	15		1700	10595945	10596346	PEX14	+
chr1	10613092	10614065	10613495		48	214.3	20.72	0.07	35		17550	10595945	10596346	PEX14	+
chr1	10615535	10616865	10616605		123	755.72	34.09	0.01	64		20660	10595945	10596346	PEX14	+
chr1	10636771	10637460	10637045		16	64.84	11.35	0.92	12		41100	10595945	10596346	PEX14	+
chr1	10692474	10693372	10692915		20	74.52	14.19	0.63	15		5905	10697178	10698820	CASZ1	-
chr1	10694537	10696133	10695315		60	285.19	19.53	0.02	21		3505	10697178	10698820	CASZ1	-
chr1	10697443	10698754	10698505		36	132.07	11.35	0.16	13		315	10697178	10698820	CASZ1	-
chr1	10699804	10701358	10700575		106	580.45	23.67	0.02	40		-1755	10697178	10698820	CASZ1	-
chr1	10706125	10707133	10706625		30	118.62	12.11	0.21	15		-1492	10702229	10705133	CASZ1	-
chr1	10709275	10709909	10709670		19	84.4	10.15	0.46	12		1487	10710541	10711157	CASZ1	-
chr1	10711429	10712439	10712045		31	137.64	9.87	0.15	11		-888	10710541	10711157	CASZ1	-
chr1	10716966	10718595	10717515		53	203.12	9.89	0.08	13		3940	10718064	10721455	CASZ1	-
chr1	10722276	10724174	10723925		72	189.51	11.13	0.09	22		-2470	10718064	10721455	CASZ1	-
chr1	10730875	10731818	10731405		25	104.23	14.95	0.29	16		-9950	10718064	10721455	CASZ1	-
chr1	10731967	10732943	10732490		34	144.55	15.98	0.14	20		-11035	10718064	10721455	CASZ1	-
chr1	10734618	10735573	10735180		27	114.3	15.35	0.23	17		-13725	10718064	10721455	CASZ1	-
chr1	10746495	10747229	10746905		24	101.02	8.37	0.32	11		7064	10720794	10753969	CASZ1	-
chr1	10753588	10755478	10754855		95	583.02	25.54	0.02	27		-319	10713041	10754536	CASZ1	-
chr1	10764455	10765190	10764815		24	114.78	15.98	0.23	18		817	10764253	10765632	CASZ1	-
chr1	10776430	10778271	10777160		56	216.43	14.2	0.05	16		-11528	10764253	10765632	CASZ1	-
chr1	10784963	10785757	10785410		20	63.99	8.64	0.98	11		-19778	10764253	10765632	CASZ1	-
chr1	10793900	10794495	10794225		18	51.28	6.88	2.43	13		-28593	10764253	10765632	CASZ1	-
chr1	10795260	10795959	10795485		28	115.01	13.32	0.23	18		-29853	10764253	10765632	CASZ1	-
chr1	10815734	10816716	10816165		34	127.36	13.98	0.18	21		-50533	10764253	10765632	CASZ1	-
chr1	10825343	10826522	10826265		46	186.41	10.65	0.09	16		-60633	10764253	10765632	CASZ1	-
chr1	10849640	10850684	10850125		34	59.52	6.09	1.27	16		-84493	10764253	10765632	CASZ1	-
chr1	10851262	10852169	10851640		42	255.21	26.48	0.04	28		-86008	10764253	10765632	CASZ1	-
chr1	10853041	10857129	10854065		255	1713.56	63.37	0	65		-88433	10764253	10765632	CASZ1	-
chr1	10895452	10896683	10896095		139	1263.43	83.45	0	93		111832	11006532	11007927	C1orf127	-
chr1	10897008	10897940	10897615		99	716.94	46.17	0.01	76		110312	11006532	11007927	C1orf127	-
chr1	10925794	10927879	10927075		117	595.35	24.64	0.02	37		80852	11006532	11007927	C1orf127	-
chr1	10957902	10958758	10958095		24	91.42	7.95	0.37	10		49832	11006532	11007927	C1orf127	-
chr1	11001673	11002586	11002235		24	83.43	8.49	0.48	11		5692	11006532	11007927	C1orf127	-
chr1	11003791	11004757	11004360		35	109.06	12.78	0.27	23		3567	11006532	11007927	C1orf127	-
chr1	11018571	11019315	11018835		21	57.74	8.5	1.43	15		5423	11006530	11024258	C1orf127	-
chr1	11020752	11021474	11021230		25	104.75	11.52	0.29	15		3028	11006530	11024258	C1orf127	-
chr1	11022184	11023128	11022665		27	86.17	14.65	0.42	22		1593	11006530	11024258	C1orf127	-
chr1	11029380	11030420	11029785		40	153.42	15.04	0.12	24		-5495	11007700	11024290	C1orf127	-
chr1	11033269	11034307	11033850		38	148.08	16.65	0.14	24		-9560	11007700	11024290	C1orf127	-
chr1	11035449	11036926	11036350		88	520.29	22.51	0.02	29		-12060	11007700	11024290	C1orf127	-
chr1	11039505	11040197	11039700		20	80.81	10.34	0.52	13		-15410	11007700	11024290	C1orf127	-
chr1	11049846	11050730	11050315		25	69.98	10.06	0.78	17		-22099	11072414	11080546	TARDBP	+
chr1	11072241	11073598	11072745		75	420.38	15.54	0.01	21		16	11072729	11080655	TARDBP	+
chr1	11111867	11113920	11113460		99	407.27	17.16	0.01	28		1801	11114641	11115261	SRM	-
chr1	11119037	11120715	11120205		113	676.46	21.73	0.01	30		-462	11116759	11119743	SRM	-
chr1	11158953	11160533	11159485		111	597.09	28.07	0.02	50		426	11151560	11159911	EXOSC10	-
chr1	11238041	11239126	11238520		123	976.73	55.93	0.01	83		-10878	11249398	11256038	ANGPTL7	+
chr1	11322187	11323150	11322955		46	182.93	10.12	0.09	19		-10308	11333263	11348491	UBIAD1	+
chr1	11332759	11334212	11332950		66	348.39	18.85	0.01	23		-635	11333585	11355112	UBIAD1	+
chr1	11365155	11365598	11365350		20	93.71	11.5	0.36	19		31359	11333991	11356106	UBIAD1	+
chr1	11399204	11400441	11400205		62	294.04	17.33	0.02	27		66214	11333991	11356106	UBIAD1	+
chr1	11435593	11436266	11436030		27	110.45	12.25	0.26	20		102039	11333991	11356106	UBIAD1	+
chr1	11473378	11473938	11473650		17	71.16	8.37	0.73	10		-65573	11539223	11542017	PTCHD2	+
chr1	11538439	11539862	11539225		83	480.46	24.41	0.01	32		2	11539223	11542017	PTCHD2	+
chr1	11539962	11540819	11540380		24	58.8	6.92	1.33	13		1085	11539295	11597639	PTCHD2	+
chr1	11623488	11624149	11623905		22	89.13	9.17	0.4	13		30172	11593733	11597282	PTCHD2	+
chr1	11710058	11711224	11710735		165	1301.12	52.73	0	97		35	11709585	11710770	FBXO2	-
chr1	11713991	11715584	11714970		71	333.4	17.28	0.02	24		56	11714914	11718925	FBXO44	+
chr1	11715716	11716176	11715985		21	104.17	13.68	0.29	19		-143	11710604	11715842	FBXO2	-
chr1	11723593	11725015	11724215		102	597.32	30.35	0.02	49		34	11724181	11734411	FBXO6	+
chr1	11740155	11742304	11741195		194	1176.66	27.7	0.02	52		-2	11737513	11741193	MAD2L2	-
chr1	11749629	11750335	11749995		16	50.24	8.25	2.65	11		1655	11736929	11751650	MAD2L2	-
chr1	11750953	11752050	11751520		31	116.3	12.11	0.23	15		130	11736929	11751650	MAD2L2	-
chr1	11761652	11762770	11762125		28	97.59	9.99	0.33	11		10339	11751786	11785914	C1orf187	+
chr1	11767259	11768752	11767995		124	887.98	36.01	0.01	47		-14192	11782187	11785372	AL953897.1	+
chr1	11774671	11775384	11775135		22	107.1	15.13	0.28	16		-7052	11782187	11785372	AL953897.1	+
chr1	11779274	11780291	11779960		32	118.16	12.18	0.22	16		-2227	11782187	11785372	AL953897.1	+
chr1	11795541	11797428	11796025		166	1091.92	29.73	0.02	48		-207	11796232	11810690	AGTRAP	+
chr1	11808922	11809656	11809350		22	69.09	9.08	0.8	15		1781	11807569	11814859	AGTRAP	+
chr1	11812346	11813294	11812925		30	100.79	12.19	0.32	18		5356	11807569	11814859	AGTRAP	+
chr1	11821739	11822760	11822215		50	132.4	10.3	0.16	28		371	11821844	11849641	C1orf167	+
chr1	11828765	11829460	11829220		27	127.65	11.25	0.17	15		2421	11826799	11838367	C1orf167	+
chr1	11841292	11841898	11841515		15	58.98	9.3	1.32	11		1641	11839874	11849535	C1orf167	+
chr1	11845136	11845633	11845325		16	53.46	7.52	1.98	12		97	11845228	11848012	C1orf167	+
chr1	11847234	11848083	11847725		29	89	8.7	0.4	15		-144	11847869	11849642	C1orf167	+
chr1	11850525	11851724	11851145		111	693.52	39.42	0.01	74		3276	11847869	11849642	C1orf167	+
chr1	11863123	11864265	11863745		73	285.48	16.24	0.02	40		1606	11863085	11865351	MTHFR	-
chr1	11864849	11867048	11865995		240	1822.23	63.13	0	94		-212	11866207	11903201	CLCN6	+
chr1	11918948	11919724	11919495		32	127.3	14.8	0.18	25		-503	11917522	11918992	NPPB	-
chr1	11967815	11970142	11968640		174	712.71	20.17	0.01	52		17840	11971241	11986480	KIAA2013	-
chr1	11985456	11987282	11986580		60	165.52	8.02	0.09	14		-100	11979648	11986480	KIAA2013	-
chr1	11989646	11990595	11990075		56	299	27.83	0.02	43		-3590	11982232	11986485	KIAA2013	-
chr1	11994089	11995429	11994705		109	626.22	24.5	0.02	46		-46	11994751	12012748	PLOD1	+
chr1	11998670	11999972	11999485		102	603.75	39.35	0.02	64		4675	11994810	12035595	PLOD1	+
chr1	12003986	12005057	12004505		53	166.28	13.52	0.09	33		9695	11994810	12035595	PLOD1	+
chr1	12039381	12040959	12040400		97	547.69	25.95	0.02	38		162	12040238	12073571	MFN2	+
chr1	12078875	12080322	12079565		167	1242.31	46.83	0	80		-15	12079580	12092100	MIIP	+
chr1	12099684	12100379	12100215		20	62.64	6.18	1.05	10		9031	12091184	12092096	MIIP	+
chr1	12104122	12105259	12104530		41	95.14	8.43	0.36	19		13346	12091184	12092096	MIIP	+
chr1	12111681	12112874	12112335		44	72.41	6.99	0.68	21		-11099	12123434	12204264	TNFRSF8	+
chr1	12166562	12167330	12167135		34	153.25	16.04	0.12	25		-18821	12185956	12204264	TNFRSF8	+
chr1	12221046	12222685	12222075		94	446.75	31.37	0.01	53		-4985	12227060	12269285	TNFRSF1B	+
chr1	12228233	12228977	12228770		21	88.29	12.03	0.42	14		1710	12227060	12253376	TNFRSF1B	+
chr1	12234693	12235949	12235445		60	285.45	18.88	0.02	28		8385	12227060	12253376	TNFRSF1B	+
chr1	12237872	12238706	12238185		30	128.32	10.95	0.17	15		11125	12227060	12253376	TNFRSF1B	+
chr1	12251227	12252224	12251755		44	187.17	17.34	0.09	27		-140	12251895	12253065	TNFRSF1B	+
chr1	12256457	12257308	12256885		24	72.99	8.88	0.66	14		4990	12251895	12253065	TNFRSF1B	+
chr1	12289471	12291547	12290100		82	252.53	11.19	0.04	21		-24	12290124	12572099	VPS13D	+
chr1	12402398	12403120	12402945		26	130.59	12.29	0.17	13		-1977	12404922	12409306	VPS13D	+
chr1	12493057	12494821	12493695		137	876.69	30.63	0.01	46		23804	12469891	12476880	VPS13D	+
chr1	12496057	12496854	12496495		27	118.16	17.23	0.22	22		26604	12469891	12476880	VPS13D	+
chr1	12514624	12515290	12514830		19	72.57	11.25	0.68	14		-10165	12524995	12572099	VPS13D	+
chr1	12524387	12525209	12524845		34	134.66	14.8	0.16	25		-150	12524995	12572099	VPS13D	+
chr1	12529509	12530118	12529705		17	68.65	11.93	0.81	15		4710	12524995	12572099	VPS13D	+
chr1	12535482	12536364	12535855		30	92.98	11.76	0.36	20		10860	12524995	12572099	VPS13D	+
chr1	12537728	12539359	12538495		318	3087.95	74.7	0	119		13500	12524995	12572099	VPS13D	+
chr1	12578571	12579539	12579130		26	77.96	11.99	0.56	18		21850	12557280	12566961	VPS13D	+
chr1	12588331	12589132	12588855		28	127.01	16.32	0.18	18		31575	12557280	12566961	VPS13D	+
chr1	12599593	12601001	12600495		139	956.68	31.37	0.01	52		43215	12557280	12566961	VPS13D	+
chr1	12608889	12610448	12610035		112	676.38	25.97	0.01	39		46286	12638746	12656321	DHRS3	-
chr1	12616359	12617053	12616665		21	73.28	8.55	0.65	12		39656	12638746	12656321	DHRS3	-
chr1	12653522	12654289	12653755		23	61.89	7.46	1.11	14		2566	12638746	12656321	DHRS3	-
chr1	12654715	12656704	12656105		211	1590.87	68.39	0	103		216	12638746	12656321	DHRS3	-
chr1	12660966	12661881	12661455		23	50.44	8.67	2.61	15		-5134	12638746	12656321	DHRS3	-
chr1	12664072	12665144	12664555		43	98.21	9.13	0.33	23		-8234	12638746	12656321	DHRS3	-
chr1	12675744	12680376	12678435		385	2467.11	37.03	0	56		-698	12627939	12677737	DHRS3	-
chr1	12675744	12680376	12679260		385	2467.11	37.03	0	56		-1523	12627939	12677737	DHRS3	-
chr1	12963227	12963590	12963410		13	80.28	12.15	0.53	13		-5309	12952727	12958101	PRAMEF10	-
chr1	13046687	13047295	13047105		14	54.74	8.88	1.77	10		5893	13052394	13052998	WI2-3308P17.2	-
chr1	13319900	13320370	13320230		16	74.73	11.41	0.62	15		11462	13328196	13331692	PRAMEF3	-
chr1	13403560	13404219	13403950		20	62.64	10.55	1.05	18		-13185	13386646	13390765	PRAMEF8	-
chr1	13624352	13624997	13624820		18	83.53	14.19	0.48	15		-17153	13641973	13648988	PRAMEF15	+
chr1	13761728	13762518	13762190		17	63.31	10.4	1.01	11		19388	13742802	13747803	PRAMEF20	+
chr1	13785198	13785856	13785595		25	138.47	18.69	0.15	20		42793	13742802	13747803	PRAMEF20	+
chr1	13840005	13841121	13840575		65	391.07	25.48	0.01	33		-32	13801445	13840543	LRRC38	-
chr1	13909675	13911580	13910745		128	747.74	26.63	0.01	40		157	13910588	13942459	PDPN	+
chr1	13930208	13930719	13930530		16	55	7.1	1.74	12		18555	13911975	13942754	PDPN	+
chr1	13985035	13985611	13985425		15	68.11	11.35	0.82	12		-41268	14026693	14075958	PRDM2	+
chr1	14026349	14027733	14027085		92	667.96	27.43	0.01	29		350	14026735	14151560	PRDM2	+
chr1	14034908	14035531	14035340		21	110.12	15.13	0.26	15		3990	14031350	14113022	PRDM2	+
chr1	14075047	14076871	14075785		224	2157.69	60.53	0	63		-146	14075931	14149914	PRDM2	+
chr1	14077989	14078905	14078325		60	439.56	31.21	0.01	33		2394	14075931	14149914	PRDM2	+
chr1	14089122	14089578	14089385		14	54.71	7.32	1.77	11		-8836	14098221	14104958	PRDM2	+
chr1	14090648	14092048	14091165		53	275.57	22.7	0.03	24		-7056	14098221	14104958	PRDM2	+
chr1	14617629	14618149	14617970		20	65.79	7.26	0.87	15		-307230	14925200	15444539	RP1-21O18.1	+
chr1	14714168	14714973	14714360		33	180.44	17.76	0.09	20		-210840	14925200	15444539	RP1-21O18.1	+
chr1	15240182	15240798	15240385		20	76.36	7.99	0.58	12		-10240	15250625	15394651	RP1-21O18.1	+
chr1	15247475	15248094	15247800		21	59.53	6.78	1.27	14		-2825	15250625	15394651	RP1-21O18.1	+
chr1	15250169	15252095	15250695		89	434.36	19.98	0.01	27		69	15250626	15394648	RP1-21O18.1	+
chr1	15250169	15252095	15250695		89	434.36	19.98	0.01	27		69	15250626	15394648	RP1-21O18.1	+
chr1	15255633	15256756	15256135		85	384.66	18.85	0.01	46		-161	15256296	15382641	RP1-21O18.1	+
chr1	15273002	15273880	15273280		26	75.23	6.44	0.61	11		865	15272415	15392293	RP1-21O18.1	+
chr1	15276257	15277014	15276710		24	117.87	15.13	0.22	15		4295	15272415	15392293	RP1-21O18.1	+
chr1	15361106	15361622	15361335		15	74.45	11.35	0.64	11		-64190	15425525	15444538	RP1-21O18.1	+
chr1	15438339	15439224	15438875		26	88.16	10.24	0.42	15		10778	15428097	15444538	RP1-21O18.1	+
chr1	15478698	15481626	15480185		250	1726.16	41.35	0	59		-44	15480229	15546973	TMEM51	+
chr1	15500368	15501634	15501330		35	84.78	6.51	0.46	11		-3517	15494970	15497813	C1orf195	-
chr1	15526782	15527726	15527005		40	170.91	10.27	0.09	16		-29192	15494970	15497813	C1orf195	-
chr1	15573395	15574203	15573900		19	52.08	7.32	2.25	11		132	15573768	15724622	FHAD1	+
chr1	15586958	15587735	15587270		37	149.88	13.32	0.14	25		13502	15573768	15724622	FHAD1	+
chr1	15587746	15588373	15587965		16	51.45	9.13	2.41	12		14197	15573768	15724622	FHAD1	+
chr1	15598734	15599333	15599115		45	288.45	21.73	0.02	34		-14426	15613541	15616137	FHAD1	+
chr1	15652854	15654130	15653435		52	168.58	12.29	0.09	24		-181	15653616	15724012	FHAD1	+
chr1	15664153	15664750	15664395		16	63.14	10.35	1.01	13		-3862	15668257	15711054	FHAD1	+
chr1	15680492	15681344	15680985		34	154.66	18	0.12	24		-3302	15684287	15690813	FHAD1	+
chr1	15714548	15715283	15714770		19	60.54	9.68	1.18	14		-2873	15717643	15726779	FHAD1	+
chr1	15735119	15737069	15736425		130	885.94	42.1	0.01	49		34	15736391	15756839	EFHD2	+
chr1	15742391	15743250	15742900		33	118.57	12.6	0.21	21		6139	15736761	15755577	EFHD2	+
chr1	15743333	15744049	15743690		24	96.26	10.69	0.35	14		6929	15736761	15755577	EFHD2	+
chr1	15752874	15753983	15753485		43	204.95	20.18	0.07	25		-11450	15764935	15773149	CTRC	+
chr1	15786108	15787137	15786725		32	122.15	10.5	0.2	14		3483	15783242	15784118	CELA2A	+
chr1	15789725	15791236	15790160		38	69.11	5.86	0.8	11		-2244	15792404	15809863	CELA2B	+
chr1	15850158	15852008	15851205		178	1539.56	47.29	0	49		-415	15818797	15850790	CASP9	-
chr1	15852835	15853969	15853325		89	672.58	37.29	0.01	42		17	15853308	15902587	DNAJC16	+
chr1	15910653	15911708	15911155		26	52.59	6.92	2.12	13		450	15898848	15911605	AGMAT	-
chr1	15923021	15923998	15923495		39	132.75	11.72	0.16	22		-11890	15898848	15911605	AGMAT	-
chr1	15929704	15930721	15930215		45	226.13	21.31	0.05	28		-13780	15943995	15995539	DDI2	+
chr1	15942845	15944834	15943970		243	1667.22	56.66	0	115		-25	15943995	15995539	DDI2	+
chr1	15951523	15952068	15951750		15	66.71	11.35	0.84	13		-5147	15956897	15987552	DDI2	+
chr1	16010379	16011884	16010795		60	298.3	15.98	0.02	18		-241	16011036	16046364	PLEKHM2	+
chr1	16017651	16018613	16018095		35	109.55	12.25	0.26	23		7059	16011036	16046364	PLEKHM2	+
chr1	16029300	16030682	16029810		55	216.22	19.98	0.06	29		18774	16011036	16046364	PLEKHM2	+
chr1	16075723	16076469	16076165		20	68.3	7.92	0.82	11		-6937	16083102	16091568	FBLIM1	+
chr1	16083976	16084843	16084375		39	188.56	19.62	0.09	28		-66	16084441	16091522	FBLIM1	+
chr1	16084866	16086246	16085390		52	214.16	12.78	0.07	18		98	16085292	16093932	FBLIM1	+
chr1	16090715	16091618	16091115		31	77.49	9.68	0.57	19		121	16090994	16101737	FBLIM1	+
chr1	16118393	16119159	16118690		27	94.66	8.88	0.36	15		15122	16103568	16111333	FBLIM1	+
chr1	16126170	16127836	16126825		137	546.25	16.31	0.02	49		23257	16103568	16111333	FBLIM1	+
chr1	16151578	16152460	16152090		28	90.17	9.09	0.39	14		-22269	16174359	16266955	SPEN	+
chr1	16158503	16160276	16159985		118	734.88	28.56	0.01	37		-14374	16174359	16266955	SPEN	+
chr1	16160684	16164626	16161535		585	3100	85.37	0	125		-12824	16174359	16266955	SPEN	+
chr1	16169971	16170661	16170455		19	54.58	5.92	1.8	10		-3904	16174359	16266955	SPEN	+
chr1	16173416	16177277	16174225		576	3100	77.68	0	104		-134	16174359	16266955	SPEN	+
chr1	16178903	16179800	16179605		28	67.67	5.33	0.84	11		5246	16174359	16266955	SPEN	+
chr1	16183720	16184293	16183980		14	54.46	9.16	1.81	10		9621	16174359	16266955	SPEN	+
chr1	16202461	16203462	16203025		80	529.95	31.96	0.02	48		-46	16203071	16247401	SPEN	+
chr1	16205957	16206587	16206275		14	55.55	11.21	1.68	12		3204	16203071	16247401	SPEN	+
chr1	16208894	16209719	16209275		21	87.73	13.24	0.42	14		6204	16203071	16247401	SPEN	+
chr1	16209777	16210251	16209975		19	97	14.34	0.34	16		6904	16203071	16247401	SPEN	+
chr1	16212264	16213596	16213025		186	1896.2	110.65	0	117		9954	16203071	16247401	SPEN	+
chr1	16223391	16224527	16223935		53	273.83	27.39	0.03	35		20864	16203071	16247401	SPEN	+
chr1	16225576	16226531	16225990		40	194.62	20.55	0.08	27		22919	16203071	16247401	SPEN	+
chr1	16227171	16228042	16227575		24	92.54	14.75	0.37	17		24504	16203071	16247401	SPEN	+
chr1	16234806	16235376	16235075		14	59.86	10.1	1.25	11		-30003	16265078	16266039	SPEN	+
chr1	16242740	16243896	16243525		49	234.06	14.25	0.04	19		-21553	16265078	16266039	SPEN	+
chr1	16242740	16243896	16243080		49	234.06	14.25	0.04	19		-21998	16265078	16266039	SPEN	+
chr1	16275367	16276717	16276295		51	201.05	12.62	0.08	18		-2508	16272216	16273787	ZBTB17	-
chr1	16277122	16278563	16277425		78	265.21	18.35	0.04	42		2043	16272428	16279468	ZBTB17	-
chr1	16290022	16291061	16290555		33	134.9	16.7	0.16	20		-11087	16272428	16279468	ZBTB17	-
chr1	16301670	16302831	16302170		116	906.05	43.05	0.01	57		429	16272341	16302599	ZBTB17	-
chr1	16311399	16311821	16311635		15	70.26	10.08	0.77	14		-9036	16272341	16302599	ZBTB17	-
chr1	16338976	16339981	16339465		27	61.14	5.33	1.15	10		4855	16341869	16344320	HSPB7	-
chr1	16341054	16341802	16341385		30	106.05	11.72	0.28	20		2935	16341869	16344320	HSPB7	-
chr1	16343644	16344819	16344215		57	225.86	18.11	0.05	33		105	16341869	16344320	HSPB7	-
chr1	16353006	16354099	16353230		37	112.4	8.41	0.24	15		-104	16353334	16356570	CLCNKA	+
chr1	16359029	16359977	16359450		41	150.26	13.32	0.13	24		6116	16353334	16356570	CLCNKA	+
chr1	16374573	16375940	16375395		70	281.26	16.14	0.02	30		111	16375284	16383803	CLCNKB	+
chr1	16376650	16377502	16376990		27	88.18	9.21	0.42	14		-1828	16378818	16383803	CLCNKB	+
chr1	16382142	16383212	16382880		39	150.95	13.32	0.13	20		4062	16378818	16383803	CLCNKB	+
chr1	16399158	16400659	16399725		81	397.3	18.39	0.01	29		396	16384264	16400121	FAM131C	-
chr1	16405375	16406170	16405670		33	62.63	6.58	1.05	21		-5543	16384774	16400127	FAM131C	-
chr1	16437917	16439060	16438545		42	204.08	15.67	0.07	17		21512	16459508	16460057	EPHA2	-
chr1	16445052	16445591	16445365		16	60.88	9.68	1.16	13		14692	16459508	16460057	EPHA2	-
chr1	16447285	16448079	16447670		20	58.71	9.99	1.33	15		12387	16459508	16460057	EPHA2	-
chr1	16448612	16449904	16449635		53	128.38	8.6	0.17	20		10422	16459508	16460057	EPHA2	-
chr1	16451073	16451754	16451385		18	54.06	6.98	1.88	11		8672	16459508	16460057	EPHA2	-
chr1	16472014	16473254	16472485		67	342.77	15.87	0.01	24		460	16461055	16472945	EPHA2	-
chr1	16477495	16478374	16477880		33	118.57	12.3	0.21	21		4667	16474873	16482547	EPHA2	-
chr1	16480542	16483001	16482505		149	807.43	35.29	0.01	50		42	16474873	16482547	EPHA2	-
chr1	16484664	16486321	16485595		66	257.72	12.65	0.04	19		-3048	16474873	16482547	EPHA2	-
chr1	16490183	16491458	16490805		69	354.75	26.63	0.01	39		-8258	16474873	16482547	EPHA2	-
chr1	16493465	16495017	16494535		66	313.35	15.98	0.02	20		-11988	16474873	16482547	EPHA2	-
chr1	16499533	16500474	16499915		26	86.17	8.52	0.42	12		-17368	16474873	16482547	EPHA2	-
chr1	16501814	16503066	16502540		50	184.3	14.8	0.09	25		-19993	16474873	16482547	EPHA2	-
chr1	16532422	16534406	16533555		200	1429.05	43.24	0	69		-78	16532122	16533477	ARHGEF19	-
chr1	16542438	16543440	16542985		29	107.64	14.67	0.28	19		670	16542404	16543655	C1orf224	-
chr1	16543475	16544562	16544045		54	232.53	16.57	0.04	28		-222	16542952	16543823	C1orf224	-
chr1	16548979	16549957	16549615		35	96.55	8.23	0.35	17		-5792	16542952	16543823	C1orf224	-
chr1	16562654	16564360	16563670		175	876.44	30.18	0.01	84		-175	16555170	16563495	C1orf89	-
chr1	16575049	16576017	16575435		53	300.11	25.81	0.02	35		4487	16577577	16579922	FBXO42	-
chr1	16627343	16627809	16627535		13	55	9.4	1.74	12		14327	16618809	16641862	FBXO42	-
chr1	16668745	16669677	16669285		25	89.41	7.61	0.4	12		-9785	16679070	16719850	C1orf144	+
chr1	16677711	16679679	16679115		142	675.92	36.32	0.01	74		45	16679070	16719850	C1orf144	+
chr1	16693272	16694787	16694195		122	832.03	26.28	0.01	36		-11	16694206	16721768	C1orf144	+
chr1	16702031	16704081	16702695		69	240.81	11.92	0.04	16		8489	16694206	16721768	C1orf144	+
chr1	16766547	16767758	16767185		67	347.49	22.36	0.01	34		18	16767167	16786573	NECAP2	+
chr1	16770161	16771128	16770585		31	80.08	10.65	0.53	20		3318	16767267	16785503	NECAP2	+
chr1	16824581	16827027	16825700		235	1450.69	31.03	0	59		-36555	16862255	16864669	AL355149.4	+
chr1	16839099	16841629	16840430		388	1880.1	24.09	0	102		-21825	16862255	16864669	AL355149.4	+
chr1	16858306	16859502	16859155		54	179.69	9.51	0.09	19		-3100	16862255	16864669	AL355149.4	+
chr1	16860549	16862321	16861640		301	1630.7	35.11	0	144		-615	16862255	16864669	AL355149.4	+
chr1	16871415	16872645	16872315		127	871.39	36.66	0.01	63		10060	16862255	16864669	AL355149.4	+
chr1	16886087	16886936	16886375		65	147.6	9.06	0.14	44		24120	16862255	16864669	AL355149.4	+
chr1	16927652	16928686	16928130		57	139.36	12.87	0.14	43		65875	16862255	16864669	AL355149.4	+
chr1	16938101	16938954	16938685		33	69.22	7.2	0.79	20		-60721	16999406	17000037	AL137798.2	+
chr1	16938962	16941000	16940020		488	3100	65.32	0	167		-59386	16999406	17000037	AL137798.2	+
chr1	16946929	16948106	16947615		120	299.15	13.4	0.02	77		-51791	16999406	17000037	AL137798.2	+
chr1	16964608	16966433	16965875		110	170.86	11.51	0.09	54		-33531	16999406	17000037	AL137798.2	+
chr1	16969708	16972717	16971230		256	816.84	28.39	0.01	106		-28176	16999406	17000037	AL137798.2	+
chr1	16982690	16984386	16983865		98	146.33	7.67	0.14	36		-15541	16999406	17000037	AL137798.2	+
chr1	16989755	16990446	16990240		35	116.78	8.54	0.23	20		-9166	16999406	17000037	AL137798.2	+
chr1	16991816	16994186	16993175		422	1968.27	19.21	0	101		-6231	16999406	17000037	AL137798.2	+
chr1	17003959	17005121	17004620		51	152.34	9.68	0.13	22		5214	16999406	17000037	AL137798.2	+
chr1	17026473	17031568	17027795		533	1900.16	34.14	0	141		28389	16999406	17000037	AL137798.2	+
chr1	17033399	17035519	17034295		133	450.36	13.96	0.01	37		34889	16999406	17000037	AL137798.2	+
chr1	17053615	17055632	17054015		134	213.27	8.48	0.07	43		54609	16999406	17000037	AL137798.2	+
chr1	17066125	17068818	17067205		520	3057.58	30.27	0	124		67799	16999406	17000037	AL137798.2	+
chr1	17076284	17077838	17077165		86	149.95	5.08	0.14	21		77759	16999406	17000037	AL137798.2	+
chr1	17098944	17100235	17099320		48	51.04	4.49	2.47	16		99348	17196254	17198668	BX284668.1	-
chr1	17188221	17190201	17188680		118	451.4	16.87	0.01	38		9988	17196254	17198668	BX284668.1	-
chr1	17198626	17200338	17199275		286	1273.44	22.64	0	118		-607	17196254	17198668	BX284668.1	-
chr1	17201029	17202709	17201750		83	141.01	6.92	0.14	26		-3082	17196254	17198668	BX284668.1	-
chr1	17221810	17224129	17222770		422	1658.5	17.81	0	116		538	17222232	17267929	CROCC	+
chr1	17230082	17232892	17231385		228	856.1	23.64	0.01	70		9153	17222232	17267929	CROCC	+
chr1	17239655	17241623	17240485		245	1683.86	38.14	0	80		-7960	17248445	17299459	CROCC	+
chr1	17247604	17248957	17248345		44	78.09	6.56	0.56	16		-100	17248445	17299459	CROCC	+
chr1	17249540	17250861	17249790		45	87.52	8.74	0.42	20		528	17249262	17280857	CROCC	+
chr1	17255588	17257360	17256240		125	463.55	18.95	0.01	52		-390	17256630	17272900	CROCC	+
chr1	17264850	17266028	17265445		88	347.49	15.27	0.01	43		41	17265404	17281276	CROCC	+
chr1	17274379	17275509	17274995		111	448.41	18.5	0.01	66		109	17274886	17277833	CROCC	+
chr1	17278017	17279454	17279105		39	57.05	4.33	1.51	10		4219	17274886	17277833	CROCC	+
chr1	17278017	17279454	17278285		39	57.05	4.33	1.51	10		3399	17274886	17277833	CROCC	+
chr1	17286832	17288062	17287415		94	587.58	28.28	0.02	43		-5108	17292523	17297237	CROCC	+
chr1	17306591	17307519	17307150		25	89.75	12.53	0.39	16		-34	17300997	17307116	MFAP2	-
chr1	17313090	17313855	17313660		26	110.51	13.5	0.26	16		2838	17312476	17316498	ATP13A2	-
chr1	17336846	17339055	17338395		137	677.71	19.47	0.01	34		-6135	17328815	17332260	ATP13A2	-
chr1	17342290	17343213	17342660		25	78.33	9.56	0.56	14		6871	17345247	17349531	SDHB	-
chr1	17379982	17381148	17380585		47	189.38	15.4	0.09	24		-59	17359025	17380526	SDHB	-
chr1	17385865	17386736	17386265		32	120.61	13.79	0.21	22		-5600	17345217	17380665	SDHB	-
chr1	17436103	17437045	17436525		27	110.74	13.75	0.26	16		9405	17405526	17445930	PADI2	-
chr1	17445371	17446427	17445905		30	92.24	8.55	0.37	13		25	17405526	17445930	PADI2	-
chr1	17462681	17463276	17462855		17	59.96	6.74	1.24	10		-16907	17393256	17445948	PADI2	-
chr1	17534510	17535129	17534705		19	54.77	7.46	1.77	14		3084	17531621	17572501	PADI1	+
chr1	17538698	17540442	17539425		174	1270.38	61.92	0	93		7804	17531621	17572501	PADI1	+
chr1	17545159	17545904	17545595		20	64.74	6.83	0.93	10		-4387	17549982	17552653	PADI1	+
chr1	17558323	17559115	17558855		29	75.98	11.26	0.59	24		-7272	17566127	17572499	PADI1	+
chr1	17563212	17564218	17563765		46	217.64	14.34	0.05	21		-2362	17566127	17572499	PADI1	+
chr1	17571391	17572393	17571910		39	160.19	17.98	0.11	27		-3683	17575593	17610728	PADI3	+
chr1	17605514	17605970	17605795		14	60.2	7.4	1.22	10		-28895	17634690	17661291	PADI4	+
chr1	17630662	17631868	17631195		48	197.26	11.32	0.08	17		-3495	17634690	17661291	PADI4	+
chr1	17685485	17686787	17685915		36	100.28	8.66	0.32	13		10690	17675225	17685344	PADI4	+
chr1	17732417	17733262	17732830		35	113.62	9.68	0.23	20		2712	17734335	17735542	RCC2	-
chr1	17746039	17746840	17746515		23	63.28	7.37	1.02	13		-10973	17734335	17735542	RCC2	-
chr1	17762720	17763286	17763095		23	64.98	6.56	0.92	16		1962	17735172	17765057	RCC2	-
chr1	17763743	17767530	17765085		304	2030.08	55.43	0	77		-28	17735172	17765057	RCC2	-
chr1	17767676	17768858	17768320		66	372.79	21.31	0.01	27		-2100	17733256	17766220	RCC2	-
chr1	17773887	17774612	17774085		19	56.86	7.09	1.52	11		-7865	17733256	17766220	RCC2	-
chr1	17800737	17802089	17801820		39	86.13	7.99	0.42	15		-35600	17733256	17766220	RCC2	-
chr1	17811482	17812748	17812245		42	64.98	5.68	0.92	16		-46025	17733256	17766220	RCC2	-
chr1	17828656	17829609	17829285		26	69.22	6.51	0.79	10		-37045	17866330	18024364	ARHGEF10L	+
chr1	17857813	17858758	17858250		25	83.17	10.36	0.48	14		-8080	17866330	18024364	ARHGEF10L	+
chr1	17862642	17863593	17863080		22	57.19	7.99	1.49	12		-3250	17866330	18024364	ARHGEF10L	+
chr1	17864693	17865440	17865060		20	82.09	13.1	0.51	15		-1270	17866330	18024364	ARHGEF10L	+
chr1	17865626	17867400	17866595		93	539.94	21.64	0.02	26		265	17866330	18017649	ARHGEF10L	+
chr1	17895346	17896361	17895825		31	91.42	8.88	0.37	15		-11223	17907048	18024144	ARHGEF10L	+
chr1	17914322	17915447	17914945		47	222.66	19.51	0.05	25		7897	17907048	18024144	ARHGEF10L	+
chr1	17922403	17924562	17923830		163	1096.41	50.98	0.02	66		-4836	17928666	17931377	ARHGEF10L	+
chr1	17929502	17930523	17930085		28	91	7.81	0.38	11		1419	17928666	17931377	ARHGEF10L	+
chr1	17999696	18000400	17999990		24	120.27	13.54	0.21	15		-20552	18020542	18024369	ARHGEF10L	+
chr1	18001116	18001758	18001405		14	50.31	9.45	2.64	11		-19137	18020542	18024369	ARHGEF10L	+
chr1	18051590	18052526	18052005		37	139.16	12.43	0.14	21		-29803	18081808	18153558	ACTL8	+
chr1	18085472	18086072	18085855		21	87.06	13.5	0.42	18		4047	18081808	18153558	ACTL8	+
chr1	19010562	19011319	19011030		21	59.51	7.69	1.27	12		53012	18958018	19062596	PAX7	+
chr1	19201513	19202201	19201905		21	66.25	8.88	0.86	15		10208	19209054	19212113	ALDH4A1	-
chr1	19205990	19206980	19206525		55	317.56	23.26	0.02	30		5588	19209054	19212113	ALDH4A1	-
chr1	19208872	19209715	19209295		23	82.39	12.94	0.5	17		2818	19209054	19212113	ALDH4A1	-
chr1	19228495	19229939	19229075		174	1668.13	70.93	0	75		143	19209605	19229218	ALDH4A1	-
chr1	19239472	19240131	19239930		19	65.21	8.66	0.9	12		-10712	19209605	19229218	ALDH4A1	-
chr1	19248288	19249787	19249010		73	390.16	24.28	0.01	31		-19792	19209605	19229218	ALDH4A1	-
chr1	19250277	19251158	19250595		24	85.22	9.89	0.45	13		-21377	19209605	19229218	ALDH4A1	-
chr1	19267317	19268501	19267955		51	240.64	20.43	0.04	28		14237	19234834	19282192	IFFO2	-
chr1	19271402	19272687	19272115		110	780.34	54	0.01	74		10077	19234834	19282192	IFFO2	-
chr1	19281774	19284012	19282565		160	894.75	18.35	0.01	30		261	19230774	19282826	IFFO2	-
chr1	19338492	19339319	19338985		29	124.82	17.26	0.19	22		-56159	19230774	19282826	IFFO2	-
chr1	19360428	19360988	19360725		13	51.37	8.73	2.41	10		43596	19401061	19404321	UBR4	-
chr1	19383524	19384425	19384050		20	59.19	7.61	1.3	10		20271	19401061	19404321	UBR4	-
chr1	19535927	19537396	19536705		118	941.21	43.5	0.01	46		10994	19545439	19547699	KIAA0090	-
chr1	19577476	19578761	19578025		66	195.1	13.7	0.08	36		-8	19578033	19586622	MRTO4	+
chr1	19637921	19639649	19638615		146	1011.62	42.05	0.01	60		-205	19638820	19655794	PQLC2	+
chr1	19667550	19668410	19668065		33	110.12	10.65	0.26	19		16817	19651248	19654575	PQLC2	+
chr1	19710378	19711377	19710820		45	265.06	28.97	0.04	30		1403	19665274	19712223	CAPZB	-
chr1	19755856	19756823	19756355		42	97.59	12.43	0.33	35		-9717	19684016	19746638	CAPZB	-
chr1	19759173	19759906	19759635		40	249.72	26.63	0.04	32		-12997	19684016	19746638	CAPZB	-
chr1	19765888	19766634	19766215		22	63.24	7.96	1.01	14		9193	19665274	19775408	CAPZB	-
chr1	19766881	19767695	19767145		39	122.07	11.47	0.2	28		8263	19665274	19775408	CAPZB	-
chr1	19771912	19772879	19772435		31	139.46	15.89	0.14	16		2973	19665274	19775408	CAPZB	-
chr1	19780184	19780817	19780530		20	74.4	9.99	0.64	14		-5122	19665274	19775408	CAPZB	-
chr1	19783272	19784416	19783800		61	334.56	30.44	0.02	39		-8392	19665274	19775408	CAPZB	-
chr1	19785853	19786849	19786395		32	143.73	13.97	0.14	16		-10987	19665274	19775408	CAPZB	-
chr1	19787000	19788194	19787705		37	133.35	10.65	0.16	13		-12297	19665274	19775408	CAPZB	-
chr1	19794495	19796614	19795075		141	780.23	24.1	0.01	37		15504	19671681	19810579	CAPZB	-
chr1	19806115	19806973	19806495		23	63.94	7.96	0.98	13		4084	19671681	19810579	CAPZB	-
chr1	19810911	19813099	19812425		191	1204.42	34.54	0.02	58		-418	19665270	19812007	CAPZB	-
chr1	19922878	19924379	19923955		79	502.69	25.54	0.01	26		391	19923564	19953100	C1orf151	+
chr1	19966259	19967572	19967195		47	193.39	15.54	0.08	21		147	19967048	19983427	NBL1	+
chr1	19969316	19972456	19969740		163	816.16	25.91	0.01	34		-1068	19970808	19984945	NBL1	+
chr1	19977081	19978149	19977405		32	91.89	7.69	0.37	12		3301	19974104	19983569	NBL1	+
chr1	19985838	19986713	19986365		53	218.77	19.09	0.05	43		-5415	19991780	20006055	HTR6	+
chr1	20030845	20031638	20031235		19	53.25	7.32	2.01	11		-3532	20020985	20027703	TMCO4	-
chr1	20042046	20042593	20042235		27	170.71	18.64	0.09	21		-14532	20020985	20027703	TMCO4	-
chr1	20063836	20064443	20064060		13	51.34	9.46	2.42	10		33860	20076574	20097920	TMCO4	-
chr1	20080801	20081611	20081115		40	217.68	18.01	0.05	24		16805	20076574	20097920	TMCO4	-
chr1	20125490	20127407	20126635		89	413.54	18.68	0.01	26		-197	20073656	20126438	TMCO4	-
chr1	20128506	20129168	20128975		24	74.79	9.08	0.62	18		-2537	20073656	20126438	TMCO4	-
chr1	20135629	20136432	20136135		23	85.2	12.75	0.45	16		5636	20140523	20141771	RNF186	-
chr1	20142057	20143185	20142695		37	115.21	11.84	0.23	20		-924	20140523	20141771	RNF186	-
chr1	20171713	20172456	20172205		18	51.76	6.66	2.3	10		-30434	20140523	20141771	RNF186	-
chr1	20208338	20209683	20208885		93	672.32	38.82	0.01	43		-121	20209006	20239438	OTUD3	+
chr1	20605880	20606713	20606290		23	77.78	11.36	0.57	16		-11122	20617412	20675766	VWA5B1	+
chr1	20616834	20617837	20617325		29	106.05	10.65	0.28	14		-87	20617412	20675766	VWA5B1	+
chr1	20685177	20685855	20685485		30	150.69	14.47	0.13	20		26077	20659408	20680744	VWA5B1	+
chr1	20802668	20803506	20802930		26	101.86	9.75	0.31	13		8208	20809680	20811138	CAMK2N1	-
chr1	20811617	20813838	20813220		108	492.83	13.32	0.01	20		-507	20808884	20812713	CAMK2N1	-
chr1	20820230	20821072	20820565		28	109.82	10.65	0.26	14		-7852	20808884	20812713	CAMK2N1	-
chr1	20834280	20835252	20834770		29	125.56	11.54	0.19	13		-116	20825943	20834654	MUL1	-
chr1	20878477	20880578	20879015		141	649.97	15.01	0.01	31		83	20878932	20881512	FAM43B	+
chr1	20913673	20914633	20914110		26	73.44	6.27	0.65	10		-1331	20915441	20945401	CDA	+
chr1	20914936	20916989	20915485		95	362.62	14.73	0.01	25		-94	20915579	20945396	CDA	+
chr1	20938484	20939536	20939015		30	63.34	6.78	1.01	14		-20933	20959948	20978004	PINK1	+
chr1	20959507	20961623	20959955		99	520.98	28.3	0.02	34		7	20959948	20978004	PINK1	+
chr1	20987435	20988617	20987955		92	451.89	21.31	0.01	47		-74	20981933	20987881	DDOST	-
chr1	21022748	21024696	21023445		140	870.84	32.24	0.01	46		1487	20990507	21024932	KIF17	-
chr1	21043804	21045133	21044680		51	118.62	6.56	0.21	15		9900	21048021	21054580	SH2D5	-
chr1	21058274	21060116	21058745		89	478.9	32.28	0.01	40		388	21046225	21059133	SH2D5	-
chr1	21112390	21115108	21113295		344	2761.97	43.12	0	66		470	21083659	21113765	HP1BP3	-
chr1	21239680	21240174	21239930		13	61.46	10.4	1.13	11		-8500	21219152	21231430	EIF4G3	-
chr1	21342784	21343568	21343105		48	306.2	30.55	0.02	39		-34167	21299540	21308938	EIF4G3	-
chr1	21348679	21349455	21348935		73	629.81	44.08	0.01	47		-39997	21299540	21308938	EIF4G3	-
chr1	21409419	21410291	21409955		53	374.62	37.83	0.01	40		28148	21391024	21438103	EIF4G3	-
chr1	21452792	21453567	21453050		37	180.92	19.98	0.09	30		-14947	21391024	21438103	EIF4G3	-
chr1	21501976	21504168	21503635		137	949.73	28.37	0.01	30		56463	21546431	21560098	ECE1	-
chr1	21516967	21517937	21517455		29	95.91	8.66	0.35	13		42643	21546431	21560098	ECE1	-
chr1	21588913	21589818	21589415		21	75.88	10.65	0.59	12		17147	21586806	21606562	ECE1	-
chr1	21596360	21597408	21596825		43	105.82	9.42	0.28	23		9737	21586806	21606562	ECE1	-
chr1	21615879	21617428	21616885		78	420.95	22.26	0.01	27		-135	21586804	21616750	ECE1	-
chr1	21638790	21639559	21639195		24	85.42	13.98	0.44	20		-22445	21586804	21616750	ECE1	-
chr1	21644481	21646483	21645365		172	1096.32	67.35	0.02	109		26265	21599328	21671630	ECE1	-
chr1	21648992	21650086	21649765		58	248.21	18.64	0.04	35		21865	21599328	21671630	ECE1	-
chr1	21650368	21651862	21650895		163	1233.31	41.57	0.02	62		20735	21599328	21671630	ECE1	-
chr1	21658208	21659951	21658715		61	219.48	12.45	0.05	18		12915	21599328	21671630	ECE1	-
chr1	21660787	21661793	21661370		28	91.35	8.25	0.37	13		10260	21599328	21671630	ECE1	-
chr1	21664749	21665898	21665320		79	476.53	35.29	0.01	52		6310	21599328	21671630	ECE1	-
chr1	21671007	21672945	21672215		184	1131.17	24.79	0.02	47		-585	21599328	21671630	ECE1	-
chr1	21711151	21711583	21711340		13	57.29	8.37	1.49	11		-39710	21599328	21671630	ECE1	-
chr1	21754762	21755683	21755275		23	63.07	8.44	1.02	13		-11349	21766624	21769363	NBPF3	+
chr1	21766082	21767805	21766675		125	827.25	39.01	0.01	52		-56	21766731	21795387	NBPF3	+
chr1	21767885	21768491	21768075		17	59.63	8.37	1.27	10		1344	21766731	21795387	NBPF3	+
chr1	21781303	21782161	21781625		60	259.3	18.85	0.04	46		10140	21771485	21778351	NBPF3	+
chr1	21835167	21836403	21835765		52	225.21	15.51	0.04	23		-100	21835865	21904905	ALPL	+
chr1	21845677	21846596	21846175		25	80.82	9.8	0.52	14		10285	21835890	21890704	ALPL	+
chr1	21900273	21901871	21901355		76	318.9	15.39	0.02	26		384	21900971	21904892	ALPL	+
chr1	21913055	21913883	21913600		32	113.09	12.43	0.23	21		12629	21900971	21904892	ALPL	+
chr1	21933905	21935062	21934425		60	322.88	25.11	0.02	33		385	21929298	21934810	RAP1GAP	-
chr1	21945358	21946285	21945825		56	267.37	19.18	0.04	35		-9182	21929316	21936643	RAP1GAP	-
chr1	21965204	21965922	21965565		15	52.45	9.77	2.16	10		12764	21938519	21978329	RAP1GAP	-
chr1	21965924	21966751	21966375		52	349.88	22.93	0.01	26		11954	21938519	21978329	RAP1GAP	-
chr1	21974153	21974985	21974615		26	91.46	12.65	0.37	19		3714	21938519	21978329	RAP1GAP	-
chr1	21977620	21979010	21978210		69	275.52	12.78	0.03	23		119	21938519	21978329	RAP1GAP	-
chr1	21985302	21986320	21985825		35	92.02	11.14	0.37	23		-6025	21944425	21979800	RAP1GAP	-
chr1	21995495	21996615	21995830		56	228.3	13.85	0.05	24		-29	21943800	21995801	RAP1GAP	-
chr1	22032937	22033405	22033225		35	256.91	21.15	0.04	26		-2117	22012385	22031108	USP48	-
chr1	22108667	22110625	22109685		224	1403.01	26.19	0	59		3	22054340	22109688	USP48	-
chr1	22148747	22149458	22148975		18	58.38	7.81	1.37	11		985	22147990	22149041	LDLRAD2	+
chr1	22181652	22182767	22182070		30	58.21	6.78	1.4	13		-181	22172716	22181889	HSPG2	-
chr1	22260901	22262836	22261815		58	79.75	5.74	0.53	13		-39011	22213726	22222804	HSPG2	-
chr1	22263222	22264768	22264285		122	778.87	25.98	0.01	40		-39229	22303514	22315837	CELA3B	+
chr1	22265863	22266814	22266345		30	72.58	8.72	0.68	18		-37169	22303514	22315837	CELA3B	+
chr1	22268035	22269025	22268575		30	68.85	8.72	0.8	17		-34939	22303514	22315837	CELA3B	+
chr1	22309728	22310603	22310245		21	56.81	9.21	1.53	14		-514	22310759	22315847	CELA3B	+
chr1	22331297	22332187	22331805		24	63.98	7.69	0.98	13		-2138	22333943	22339032	CELA3A	+
chr1	22348946	22349808	22349505		25	84.19	10.24	0.46	15		15562	22333943	22339032	CELA3A	+
chr1	22350741	22353257	22352565		188	1060.71	29.59	0.02	49		18622	22333943	22339032	CELA3A	+
chr1	22365918	22366957	22366485		55	287.25	27.32	0.02	39		-12635	22379120	22419416	CDC42	+
chr1	22378604	22380471	22379850		232	2092.11	66.99	0	83		60	22379790	22413283	CDC42	+
chr1	22440737	22441697	22441145		57	346.45	31.2	0.01	39		15199	22453531	22456344	WNT4	-
chr1	22468395	22470285	22468865		93	475.1	17.02	0.01	22		594	22446461	22469459	WNT4	-
chr1	22544088	22545021	22544505		41	230.93	27.52	0.05	31		-74043	22453967	22470462	WNT4	-
chr1	22567668	22568267	22568005		14	55.51	8.88	1.68	10		-97543	22453967	22470462	WNT4	-
chr1	22668282	22669362	22668710		155	1561.2	81.68	0	90		-109634	22778344	22857650	ZBTB40	+
chr1	22715502	22716190	22715755		15	55.64	9.93	1.67	11		-62589	22778344	22857650	ZBTB40	+
chr1	22777843	22779400	22778385		81	334.08	14.91	0.02	27		25	22778360	22832734	ZBTB40	+
chr1	22826923	22827474	22827245		16	78.35	9.46	0.56	10		10803	22816442	22854980	ZBTB40	+
chr1	22882914	22884319	22883465		38	54	4	1.9	12		-6592	22890057	22930087	EPHA8	+
chr1	22889461	22890590	22889855		46	224.02	18.29	0.04	23		-202	22890057	22930087	EPHA8	+
chr1	23036555	23038557	23037320		104	614.19	38.17	0.02	42		-143	23037463	23240763	EPHB2	+
chr1	23107317	23107872	23107580		17	56.32	7.69	1.58	12		5885	23101695	23241823	EPHB2	+
chr1	23155238	23156177	23155785		55	256.55	17.58	0.04	33		29052	23126733	23222971	EPHB2	+
chr1	23242632	23243398	23243100		19	69.06	9.01	0.8	10		46571	23279542	23289671	RP1-74M1.2	-
chr1	23297719	23298771	23298215		30	108.78	8.19	0.27	12		-6418	23280239	23291797	RP1-74M1.2	-
chr1	23336389	23337800	23336695		34	110.07	10.48	0.26	12		-9246	23345941	23410182	KDM1A	+
chr1	23345385	23347041	23345965		217	1728.82	50.9	0	85		-21	23345986	23410181	KDM1A	+
chr1	23359295	23359734	23359490		22	132.4	13.28	0.16	17		13504	23345986	23410181	KDM1A	+
chr1	23362355	23363185	23362690		26	125.16	15.13	0.19	16		-14228	23376918	23381911	KDM1A	+
chr1	23365883	23366496	23366085		19	84.41	12.26	0.46	15		-10833	23376918	23381911	KDM1A	+
chr1	23426403	23427349	23426960		42	130.88	11.54	0.17	26		-8771	23410523	23418189	LUZP1	-
chr1	23448714	23449290	23448955		22	115.69	15.22	0.23	18		-30766	23410523	23418189	LUZP1	-
chr1	23493621	23496770	23495300		265	1686.41	34.18	0	53		10	23416920	23495310	LUZP1	-
chr1	23493621	23496770	23496295		265	1686.41	34.18	0	53		-985	23416920	23495310	LUZP1	-
chr1	23503528	23504781	23504245		151	1036.48	34.38	0.02	70		56	23419936	23504301	LUZP1	-
chr1	23543416	23544389	23543945		32	133.64	12.53	0.16	15		-22723	23518388	23521222	HTR1D	-
chr1	23550852	23551739	23551310		21	73.75	8.46	0.65	10		-30088	23518388	23521222	HTR1D	-
chr1	23663736	23664592	23664015		61	456.14	37.83	0.01	39		613	23644976	23664628	HNRNPR	-
chr1	23669950	23671952	23671225		343	3100	98.93	0	129		-415	23664763	23670810	HNRNPR	-
chr1	23694024	23698214	23694765		346	2365.64	50.46	0	71		-1026	23695791	23696171	AL109936.1	+
chr1	23698312	23699649	23698595		37	80.74	6.03	0.52	11		2804	23695791	23696171	AL109936.1	+
chr1	23709715	23710507	23710150		19	65.79	11.3	0.87	14		3762	23709926	23713912	TCEA3	-
chr1	23729078	23729845	23729595		23	69.06	9.37	0.8	16		15196	23743838	23744791	TCEA3	-
chr1	23730115	23730797	23730385		46	202.43	11.1	0.08	24		14406	23743838	23744791	TCEA3	-
chr1	23743952	23744837	23744305		27	99.57	8.64	0.32	12		486	23743838	23744791	TCEA3	-
chr1	23748438	23749550	23749025		37	87.41	8.72	0.42	18		2208	23707554	23751233	TCEA3	-
chr1	23753081	23753869	23753515		27	66.22	9.77	0.86	22		6510	23756025	23760025	ASAP3	-
chr1	23762354	23763850	23763115		98	416.77	16.39	0.01	35		55	23755056	23763170	ASAP3	-
chr1	23771232	23772113	23771655		22	60.88	8.44	1.16	13		-2891	23763420	23768764	ASAP3	-
chr1	23776419	23776952	23776600		17	76.16	11.75	0.58	15		-7836	23763420	23768764	ASAP3	-
chr1	23805097	23806022	23805695		70	403.67	26.35	0.01	47		4990	23767843	23810685	ASAP3	-
chr1	23810146	23811754	23810725		146	1016.43	29.59	0.01	44		-40	23767843	23810685	ASAP3	-
chr1	23830850	23831425	23831280		16	73.93	12.86	0.65	14		14608	23842851	23845888	E2F2	-
chr1	23851093	23851837	23851555		27	87.52	7.99	0.42	15		-5667	23842851	23845888	E2F2	-
chr1	23851980	23853027	23852480		56	258.15	24.54	0.04	40		5232	23832922	23857712	E2F2	-
chr1	23854049	23855759	23854835		136	764.32	33.56	0.01	63		2877	23832922	23857712	E2F2	-
chr1	23855831	23858447	23857945		173	919.78	33.29	0.01	55		-233	23832922	23857712	E2F2	-
chr1	23865421	23866859	23866385		67	340.91	22.07	0.02	28		-8673	23832922	23857712	E2F2	-
chr1	23880474	23882228	23881585		248	2293.56	76.86	0	99		3981	23884425	23885566	ID3	-
chr1	23882512	23883691	23883385		38	149.74	11.3	0.14	14		2181	23884425	23885566	ID3	-
chr1	23884170	23886638	23885015		353	3100	91.32	0	117		551	23884425	23885566	ID3	-
chr1	23888137	23889273	23888985		172	1509.71	78.04	0	126		-2700	23884409	23886285	ID3	-
chr1	23890709	23891761	23891215		39	122.88	12.25	0.19	22		-4930	23884409	23886285	ID3	-
chr1	23894095	23895830	23894585		57	181.23	9.09	0.09	14		-8300	23884409	23886285	ID3	-
chr1	23917793	23918476	23918285		24	68.98	7.75	0.8	16		10300	23907985	23967058	MDS2	+
chr1	23961292	23962252	23961805		26	78.69	7.99	0.55	12		7981	23953824	23967058	MDS2	+
chr1	23963628	23965171	23964135		47	147.6	9.6	0.14	14		10311	23953824	23967058	MDS2	+
chr1	23970071	23971504	23970740		59	268.71	11.1	0.04	15		16916	23953824	23967058	MDS2	+
chr1	24015805	24017086	24016130		38	112.5	10.52	0.24	16		-2139	24018269	24022915	RPL11	+
chr1	24017666	24018644	24018145		25	53.74	7.46	1.93	14		-124	24018269	24022915	RPL11	+
chr1	24069242	24070816	24069925		139	960.24	29.96	0.01	44		-37	24069962	24086387	TCEB3	+
chr1	24103984	24105567	24104935		83	376.31	20.12	0.01	34		40	24104895	24114722	C1orf128	+
chr1	24106115	24106948	24106365		24	90	7.61	0.39	10		518	24105847	24112868	C1orf128	+
chr1	24117257	24118657	24117575		47	160.4	10.79	0.11	16		-136	24117711	24121360	LYPLA2	+
chr1	24125974	24127829	24127395		108	517.69	20.12	0.02	34		-382	24123582	24127013	GALE	-
chr1	24132475	24133229	24132955		20	71.47	9.89	0.71	13		-5692	24125184	24127263	GALE	-
chr1	24136054	24136789	24136455		20	70.3	7.3	0.77	10		4356	24133190	24140811	HMGCL	-
chr1	24151469	24152559	24151950		47	153.91	11.62	0.12	24		-33	24130078	24151917	HMGCL	-
chr1	24164243	24165416	24165145		57	273.84	22.93	0.03	33		-13228	24130078	24151917	HMGCL	-
chr1	24193995	24195564	24194765		67	318.86	15.98	0.02	21		11	24171574	24194776	FUCA1	-
chr1	24242958	24243828	24243465		26	87.42	10.65	0.42	16		-3613	24197016	24239852	CNR2	-
chr1	24285148	24286874	24285725		105	576.69	27.3	0.02	40		-577	24286302	24289952	PNRC2	+
chr1	24306003	24307951	24307445		185	1589.16	52.96	0	54		-624	24304280	24306821	SFRS13A	-
chr1	24319246	24319992	24319530		18	73.72	13.24	0.65	14		-12709	24304280	24306821	SFRS13A	-
chr1	24345012	24345741	24345485		60	495.76	30.26	0.01	31		-38664	24304280	24306821	SFRS13A	-
chr1	24357890	24358401	24358190		14	67.26	12.29	0.84	12		34508	24382531	24392698	MYOM3	-
chr1	24369864	24370502	24370260		18	53.83	8.88	1.92	14		22438	24382531	24392698	MYOM3	-
chr1	24372415	24374313	24372875		70	292.45	17.9	0.02	22		19823	24382531	24392698	MYOM3	-
chr1	24396970	24397791	24397565		34	149.47	15.98	0.14	24		-4496	24382525	24393069	MYOM3	-
chr1	24427186	24428111	24427720		29	51.14	6.56	2.45	16		7209	24408039	24434929	MYOM3	-
chr1	24431293	24432790	24431950		190	1518.31	56.94	0	92		2979	24408039	24434929	MYOM3	-
chr1	24433885	24435475	24434525		80	378.84	19.49	0.01	30		404	24408039	24434929	MYOM3	-
chr1	24438501	24439559	24439165		64	303.31	20.77	0.02	38		-500	24410801	24438665	MYOM3	-
chr1	24444027	24444633	24444410		21	67.78	6.39	0.84	11		-5745	24410801	24438665	MYOM3	-
chr1	24446149	24446967	24446495		25	84.39	9.09	0.46	14		-7830	24410801	24438665	MYOM3	-
chr1	24476295	24477562	24477205		49	181.74	12.89	0.09	20		-7594	24446261	24469611	IL22RA1	-
chr1	24486979	24487646	24487350		24	116.32	17.21	0.23	21		-17739	24446261	24469611	IL22RA1	-
chr1	24513289	24515001	24513865		107	588.24	29.88	0.02	45		584	24485490	24514449	IL28RA	-
chr1	24542442	24543458	24542925		28	85.33	9.99	0.45	14		-28476	24485490	24514449	IL28RA	-
chr1	24616331	24616999	24616810		19	55.93	6.44	1.62	11		-29071	24645881	24681807	GRHL3	+
chr1	24620909	24621903	24621425		29	88.67	9.51	0.4	14		-24456	24645881	24681807	GRHL3	+
chr1	24647809	24649513	24648845		153	1064.85	32.63	0.02	49		-685	24649530	24680978	GRHL3	+
chr1	24667465	24668336	24667965		30	90.39	9.59	0.38	18		-685	24668650	24669765	GRHL3	+
chr1	24673636	24674637	24674250		75	444.02	32.55	0.01	55		5600	24668650	24669765	GRHL3	+
chr1	24678400	24679443	24678915		40	163.56	18.21	0.1	27		10265	24668650	24669765	GRHL3	+
chr1	24690392	24692451	24691585		112	369.22	12.7	0.01	31		14728	24695533	24706313	C1orf201	-
chr1	24739716	24740750	24740115		99	722.57	34.62	0.01	51		-1598	24718052	24738517	C1orf201	-
chr1	24741587	24742667	24742155		36	129.12	13.98	0.17	21		-129	24742284	24795797	NIPAL3	+
chr1	24743288	24743971	24743595		20	71.71	8.99	0.71	13		-510	24741401	24743085	C1orf201	-
chr1	24745581	24746459	24745945		55	217.15	14.75	0.05	35		-93	24746038	24792579	NIPAL3	+
chr1	24764596	24765563	24765235		62	240.54	11.88	0.04	28		-3394	24768629	24795675	NIPAL3	+
chr1	24828547	24830067	24829380		211	1822.91	85.49	0	130		-7	24829387	24863506	RCAN3	+
chr1	24841912	24842623	24842325		20	66.22	9.99	0.86	14		8268	24834057	24841057	RCAN3	+
chr1	24885486	24886195	24886010		31	99.18	7.56	0.33	16		3408	24882602	24935816	C1orf130	+
chr1	24888711	24889950	24889325		56	208.08	11.72	0.07	22		6723	24882602	24935816	C1orf130	+
chr1	24926916	24927803	24927310		23	78.28	9.13	0.56	12		11355	24915955	24935819	C1orf130	+
chr1	24968818	24970896	24969485		147	839.82	31.99	0.01	52		-314	24969799	24998086	SRRM1	+
chr1	25014880	25015663	25015285		18	66.41	10.65	0.85	12		19211	24996074	24997960	SRRM1	+
chr1	25020466	25021509	25020935		94	624.04	40.7	0.02	67		24861	24996074	24997960	SRRM1	+
chr1	25030818	25032678	25031970		97	434.7	14.8	0.01	25		35896	24996074	24997960	SRRM1	+
chr1	25050888	25051983	25051250		34	55.06	5.33	1.73	14		-20598	25071848	25170815	CLIC4	+
chr1	25062109	25063223	25062600		46	209.16	13.68	0.07	19		-9248	25071848	25170815	CLIC4	+
chr1	25068345	25069626	25068875		70	257.74	16.87	0.04	38		-2973	25071848	25170815	CLIC4	+
chr1	25070900	25073006	25071515		384	3100	141.79	0	180		-385	25071900	25124454	CLIC4	+
chr1	25076182	25076790	25076520		16	72.32	11.35	0.69	12		4620	25071900	25124454	CLIC4	+
chr1	25091779	25092645	25092105		25	83.79	12.29	0.47	18		20205	25071900	25124454	CLIC4	+
chr1	25095305	25096513	25096425		27	80.91	7.73	0.52	13		24525	25071900	25124454	CLIC4	+
chr1	25154744	25155176	25154945		12	60.36	10.4	1.2	11		83045	25071900	25124454	CLIC4	+
chr1	25155184	25155764	25155515		25	142.86	17.02	0.14	18		83615	25071900	25124454	CLIC4	+
chr1	25158803	25159250	25159060		16	80.57	11.93	0.53	15		87160	25071900	25124454	CLIC4	+
chr1	25161120	25161658	25161455		17	87.88	13.24	0.42	14		89555	25071900	25124454	CLIC4	+
chr1	25174200	25176055	25174765		153	869.3	28.76	0.01	54		80524	25229063	25255289	RUNX3	-
chr1	25176153	25176712	25176365		18	81.19	11.54	0.52	12		78924	25229063	25255289	RUNX3	-
chr1	25188316	25189603	25188835		42	128.08	8.29	0.17	13		66454	25229063	25255289	RUNX3	-
chr1	25188316	25189603	25189145		42	128.08	8.29	0.17	13		66144	25229063	25255289	RUNX3	-
chr1	25190367	25191648	25190760		40	132.7	12.65	0.16	18		64529	25229063	25255289	RUNX3	-
chr1	25237423	25238323	25237915		25	89.9	12.18	0.39	16		17374	25229063	25255289	RUNX3	-
chr1	25240517	25241982	25241320		61	292.09	14.06	0.02	18		13969	25229063	25255289	RUNX3	-
chr1	25246655	25247106	25246920		12	56.96	10.1	1.52	11		8369	25229063	25255289	RUNX3	-
chr1	25249477	25250338	25250160		24	88.01	8.32	0.42	10		5129	25229063	25255289	RUNX3	-
chr1	25253145	25253645	25253340		14	65.01	9.77	0.92	11		1949	25229063	25255289	RUNX3	-
chr1	25255798	25256733	25256215		38	206.3	17.15	0.07	19		-926	25229063	25255289	RUNX3	-
chr1	25258632	25259430	25258975		25	100.69	14.46	0.32	19		-3686	25229063	25255289	RUNX3	-
chr1	25296573	25297892	25297560		52	233.6	14.1	0.04	18		-5948	25256228	25291612	RUNX3	-
chr1	25316492	25317753	25316825		32	95	7.61	0.36	10		-25213	25256228	25291612	RUNX3	-
chr1	25333153	25334537	25334105		36	107.08	10.5	0.28	14		-42493	25256228	25291612	RUNX3	-
chr1	25348665	25349970	25349505		51	219.78	21.93	0.05	28		-57893	25256228	25291612	RUNX3	-
chr1	25392206	25392705	25392515		14	54.1	7.92	1.88	11		-100903	25256228	25291612	RUNX3	-
chr1	25427688	25428593	25428125		20	50.99	8.09	2.49	12		130798	25555506	25558923	SYF2	-
chr1	25523492	25524726	25524250		42	119.25	11.19	0.21	21		34673	25555506	25558923	SYF2	-
chr1	25558739	25559971	25559735		43	123.23	9.85	0.19	17		-742	25556800	25558993	SYF2	-
chr1	25563444	25564131	25563640		22	74.79	9.16	0.62	15		-4647	25556800	25558993	SYF2	-
chr1	25565742	25567134	25566535		140	1026.32	40.28	0.01	61		5164	25570562	25571699	C1orf63	-
chr1	25572885	25574980	25574085		247	2024.07	52.34	0	75		-140	25568740	25573945	C1orf63	-
chr1	25581807	25583830	25582395		137	896.42	50.85	0.01	63		-8410	25570981	25573985	C1orf63	-
chr1	25592972	25594819	25593495		64	291.05	19.86	0.02	21		-5486	25598981	25656936	RHD	+
chr1	25663124	25665694	25664985		200	1260.97	34.62	0	51		577	25664408	25688852	TMEM50A	+
chr1	25756223	25758679	25756795		250	1627.92	41.02	0	75		-616	25757411	25826700	TMEM57	+
chr1	25761911	25762332	25762105		14	52.76	7.69	2.1	13		4694	25757411	25826700	TMEM57	+
chr1	25802763	25803650	25803145		28	93.34	12.84	0.36	19		27761	25775384	25785274	TMEM57	+
chr1	25830141	25830684	25830495		15	71.49	12.29	0.71	13		-39576	25870071	25895377	LDLRAP1	+
chr1	25832902	25833956	25833615		72	506.09	43.5	0.01	49		-36456	25870071	25895377	LDLRAP1	+
chr1	25855556	25856508	25856065		25	55.78	6.39	1.66	12		-14006	25870071	25895377	LDLRAP1	+
chr1	25869627	25870831	25870155		50	191.23	13.02	0.08	21		84	25870071	25895377	LDLRAP1	+
chr1	25875471	25876972	25876195		101	553.22	22.74	0.02	37		-257	25876452	25881448	LDLRAP1	+
chr1	25894541	25896596	25895675		169	886.4	29.54	0.01	61		4593	25891082	25894127	LDLRAP1	+
chr1	25934657	25935466	25935115		29	136.78	18.03	0.16	22		-8844	25943959	26112698	MAN1C1	+
chr1	25942016	25944441	25943145		185	1163.01	27.97	0.02	42		-814	25943959	26112698	MAN1C1	+
chr1	26018950	26019667	26019275		19	69.49	10.04	0.78	13		6282	26012993	26088175	MAN1C1	+
chr1	26025682	26026557	26026255		25	69.62	8.17	0.78	14		-9838	26036093	26110941	MAN1C1	+
chr1	26053865	26054621	26054370		28	128.24	14.46	0.17	18		18277	26036093	26110941	MAN1C1	+
chr1	26097041	26099010	26097955		207	1300.31	30.51	0	63		-605	26098560	26109191	MAN1C1	+
chr1	26101436	26102163	26101635		21	71.71	7.42	0.71	11		-2445	26104080	26110467	MAN1C1	+
chr1	26106581	26107693	26107170		64	316.72	21.9	0.02	36		-35	26107205	26110783	MAN1C1	+
chr1	26109004	26109855	26109495		25	60.19	7.06	1.22	13		2290	26107205	26110783	MAN1C1	+
chr1	26120550	26121879	26120915		47	151.52	12.11	0.13	20		-5752	26126667	26144713	SEPN1	+
chr1	26123261	26123953	26123665		17	54.88	9.36	1.76	13		-3002	26126667	26144713	SEPN1	+
chr1	26125968	26127663	26126725		64	260.11	12.07	0.04	17		41	26126684	26144712	SEPN1	+
chr1	26137056	26137880	26137555		37	99.54	8.37	0.33	22		-1664	26139219	26142481	SEPN1	+
chr1	26145759	26147554	26146425		73	340.28	21.79	0.02	26		-259	26146684	26159429	FAM54B	+
chr1	26180851	26181915	26181320		39	133.98	13.46	0.16	22		4583	26160497	26185903	C1orf135	-
chr1	26185260	26186487	26185925		142	974.84	41.76	0.01	82		-22	26160497	26185903	C1orf135	-
chr1	26197712	26198397	26197965		22	63.24	7.31	1.02	14		-221	26187701	26197744	PAQR7	-
chr1	26201453	26202833	26202115		91	611.2	24.14	0.02	29		-4371	26187701	26197744	PAQR7	-
chr1	26215897	26216742	26216265		37	162.16	12.05	0.11	18		14039	26227898	26230304	STMN1	-
chr1	26221538	26222341	26222005		20	50.29	8.88	2.64	15		8299	26227898	26230304	STMN1	-
chr1	26231767	26233919	26232885		322	2350.78	45.72	0	102		23	26227059	26232908	STMN1	-
chr1	26248808	26250281	26249325		102	665.91	30.44	0.01	40		-15843	26227086	26233482	STMN1	-
chr1	26344969	26345750	26345305		43	179.33	14.04	0.09	28		-1070	26346375	26358038	EXTL1	+
chr1	26361001	26363672	26362045		211	1488.93	43.08	0	55		3424	26358621	26361495	EXTL1	+
chr1	26371534	26373510	26372325		108	529.74	21.44	0.02	33		120	26364514	26372445	SLC30A2	-
chr1	26386318	26386897	26386550		27	116.63	13.46	0.23	22		7574	26377795	26394124	TRIM63	-
chr1	26420373	26421992	26421585		69	256.8	14.8	0.04	24		-16079	26437664	26448615	PDIK1L	+
chr1	26436804	26439241	26438220		321	2813.09	53.39	0	72		-108	26438328	26452034	PDIK1L	+
chr1	26449434	26450125	26449795		21	101.72	14.19	0.31	15		11455	26438340	26450524	PDIK1L	+
chr1	26452684	26453616	26453110		55	371.13	32.5	0.01	36		14770	26438340	26450524	PDIK1L	+
chr1	26454981	26455765	26455215		23	77.46	12.65	0.57	19		16875	26438340	26450524	PDIK1L	+
chr1	26474081	26474775	26474385		18	53.64	8.34	1.94	13		-11126	26485511	26489119	GRRP1	+
chr1	26481031	26481947	26481435		29	92.98	9.16	0.36	15		-4076	26485511	26489119	GRRP1	+
chr1	26482963	26483756	26483435		45	142.51	12.43	0.14	34		-2076	26485511	26489119	GRRP1	+
chr1	26485830	26486754	26486330		27	68.21	9.06	0.82	17		819	26485511	26489119	GRRP1	+
chr1	26487839	26489120	26488540		75	421.4	25.23	0.01	36		3029	26485511	26489119	GRRP1	+
chr1	26490421	26491820	26491275		63	294.04	17.52	0.02	24		-5087	26496362	26498551	ZNF593	+
chr1	26494949	26495716	26495535		27	61.77	6.97	1.12	17		-827	26496362	26498551	ZNF593	+
chr1	26495998	26496860	26496425		64	367.29	23.41	0.01	40		-8	26496433	26498551	ZNF593	+
chr1	26504245	26505496	26504785		50	238.34	18.29	0.04	22		782	26504003	26516373	CNKSR1	+
chr1	26516476	26517612	26517025		35	124.22	8.52	0.19	12		-94	26517119	26529033	CATSPER4	+
chr1	26520972	26521702	26521465		29	76.41	8.6	0.58	21		4208	26517257	26529459	CATSPER4	+
chr1	26527040	26528282	26527865		133	853.08	34.38	0.01	71		10608	26517257	26529459	CATSPER4	+
chr1	26545598	26548216	26546970		101	217.28	8.19	0.05	19		-13721	26560691	26605297	CCDC21	+
chr1	26548409	26549688	26548910		71	396.42	23.35	0.01	31		-11781	26560691	26605297	CCDC21	+
chr1	26559867	26561894	26560715		302	2542.46	67.47	0	112		22	26560693	26603784	CCDC21	+
chr1	26601847	26603185	26602300		39	87.34	6.92	0.42	13		-3367	26605667	26608007	SH3BGRL3	+
chr1	26604459	26607468	26606570		239	1466.75	45.75	0	72		324	26606246	26607614	SH3BGRL3	+
chr1	26608092	26609003	26608595		27	80.71	7.87	0.52	13		1982	26606613	26607941	SH3BGRL3	+
chr1	26610884	26611959	26611430		39	107.72	8.23	0.28	17		4817	26606613	26607941	SH3BGRL3	+
chr1	26632559	26633708	26633225		59	245.32	18.64	0.04	35		-89	26608775	26633136	UBXN11	-
chr1	26662440	26663804	26663365		69	337.11	18.64	0.02	28		7078	26662959	26670443	AIM1L	-
chr1	26674385	26675153	26674685		23	58.87	8.19	1.32	16		-1537	26670905	26673148	AIM1L	-
chr1	26704709	26705511	26705045		40	130.28	13.11	0.17	32		-4032	26691213	26701013	ZNF683	-
chr1	26713562	26714345	26714095		60	317.59	15.01	0.02	31		-13082	26691213	26701013	ZNF683	-
chr1	26758113	26759346	26758595		83	340.43	18.44	0.02	42		-178	26758773	26797785	DHDDS	+
chr1	26796728	26797767	26797365		33	129.66	9.89	0.17	12		-1576	26798941	26800619	HMGN2	+
chr1	26797849	26799948	26799605		244	2088.99	54.83	0	69		664	26798941	26800619	HMGN2	+
chr1	26807461	26808233	26807945		19	55.73	6.74	1.66	10		8025	26799920	26801851	HMGN2	+
chr1	26826410	26828291	26826835		199	1366.4	26.18	0	47		26915	26799920	26801851	HMGN2	+
chr1	26855553	26858357	26857775		160	695.47	18.11	0.01	34		1517	26856258	26900934	RPS6KA1	+
chr1	26923440	26924077	26923885		21	71.83	10.06	0.71	17		25124	26898761	26901225	RPS6KA1	+
chr1	26946370	26948578	26947505		355	3100	60.88	0	79		48744	26898761	26901225	RPS6KA1	+
chr1	27018546	27020341	27019745		292	2450.15	52.2	0	96		-2777	27022522	27108601	ARID1A	+
chr1	27021661	27025286	27022090		407	3100	78.18	0	89		-434	27022524	27108595	ARID1A	+
chr1	27033495	27034282	27033920		19	56.86	7.7	1.52	11		11396	27022524	27108595	ARID1A	+
chr1	27049395	27050629	27050255		141	1243.33	65.79	0	80		-5616	27055871	27101392	ARID1A	+
chr1	27097624	27098954	27098345		235	2242.83	87.66	0	136		-1110	27099455	27107668	ARID1A	+
chr1	27110315	27111305	27110800		52	266	20.64	0.04	31		-3163	27113963	27120741	PIGV	+
chr1	27113053	27113866	27113525		26	82.93	11.25	0.48	19		-438	27113963	27120741	PIGV	+
chr1	27113881	27115235	27114710		82	407.71	23.08	0.01	37		121	27114589	27120887	PIGV	+
chr1	27152633	27154065	27153335		94	503.28	18.35	0.01	31		-114	27153449	27182207	ZDHHC18	+
chr1	27189087	27192456	27191590		333	1671.02	37.29	0	96		1937	27189653	27190947	SFN	+
chr1	27215752	27217356	27216770		98	497.05	20.72	0.01	34		-183	27205873	27216587	GPN2	-
chr1	27226525	27227207	27226985		21	66.87	8.88	0.84	15		-23	27217295	27226962	GPATCH3	-
chr1	27233558	27234621	27234075		35	110.22	12.43	0.26	21		6382	27237980	27240457	NR0B2	-
chr1	27247767	27248997	27248205		62	322.33	20.16	0.02	28		-12	27248217	27273353	NUDC	+
chr1	27317719	27318545	27318305		27	87.61	8.88	0.42	15		21022	27331511	27339327	FAM46B	-
chr1	27319004	27321445	27320225		221	1513.49	51.27	0	76		19102	27331511	27339327	FAM46B	-
chr1	27325854	27326469	27326130		17	57.23	6.66	1.49	10		13197	27331511	27339327	FAM46B	-
chr1	27335254	27337929	27337690		110	274.4	9.8	0.03	22		1637	27331511	27339327	FAM46B	-
chr1	27338743	27340299	27339465		161	1156.77	50.82	0.02	83		-132	27331513	27339333	FAM46B	-
chr1	27347745	27348467	27348130		19	60.86	8.19	1.16	12		-8797	27331513	27339333	FAM46B	-
chr1	27353338	27354353	27353675		41	193.45	18.26	0.08	24		-14342	27331513	27339333	FAM46B	-
chr1	27358023	27358630	27358225		15	55.53	10.34	1.68	13		-18892	27331513	27339333	FAM46B	-
chr1	27372256	27373104	27372605		28	107.95	11.92	0.28	17		-33272	27331513	27339333	FAM46B	-
chr1	27387176	27387831	27387575		20	82.68	7.72	0.48	10		38598	27425307	27426173	SLC9A1	-
chr1	27400534	27401365	27400810		22	74.91	8.88	0.62	11		25363	27425307	27426173	SLC9A1	-
chr1	27425011	27427011	27425835		135	828.33	35.03	0.01	47		338	27425307	27426173	SLC9A1	-
chr1	27448846	27449715	27449365		43	235.35	22.83	0.04	30		-20079	27426836	27429286	SLC9A1	-
chr1	27458706	27459819	27459365		56	210.43	16.95	0.07	34		21724	27431942	27481089	SLC9A1	-
chr1	27467733	27468691	27468205		28	82.96	12.25	0.48	20		12884	27431942	27481089	SLC9A1	-
chr1	27479595	27480677	27480105		54	241.24	23.08	0.04	39		984	27431942	27481089	SLC9A1	-
chr1	27481192	27482015	27481505		37	172.53	15.98	0.09	23		-416	27431942	27481089	SLC9A1	-
chr1	27518531	27519669	27518720		37	108.11	8.29	0.28	14		-25248	27440724	27493472	SLC9A1	-
chr1	27547088	27547776	27547500		19	68.87	8.81	0.8	12		-13507	27561007	27635110	WDTC1	+
chr1	27560284	27562295	27561195		170	1102.76	39.72	0.02	62		36	27561159	27634735	WDTC1	+
chr1	27593610	27594060	27593850		12	58.44	9.46	1.35	10		6311	27587539	27634732	WDTC1	+
chr1	27614799	27615332	27615085		16	59.31	8.66	1.29	13		885	27614200	27635053	WDTC1	+
chr1	27633091	27634371	27634080		41	129.3	6.82	0.17	11		2575	27631505	27633381	WDTC1	+
chr1	27648042	27649358	27648655		95	587.07	27.97	0.02	39		-83	27648738	27662891	TMEM222	+
chr1	27668061	27670305	27668535		113	438.31	21.31	0.01	40		-1184	27669719	27673949	SYTL1	+
chr1	27673466	27674286	27673975		23	64.8	7.1	0.92	11		-60	27674035	27680421	SYTL1	+
chr1	27675463	27678779	27676515		218	1190.3	42.36	0.02	65		-1448	27677963	27680421	SYTL1	+
chr1	27682956	27684681	27683485		105	649.51	31.8	0.01	39		173	27681847	27683658	MAP3K6	-
chr1	27691636	27694112	27692920		206	1232.18	22.1	0.02	38		7249	27696964	27700169	FCN3	-
chr1	27698786	27699727	27699185		28	76.5	8.97	0.58	16		984	27696964	27700169	FCN3	-
chr1	27718078	27719730	27719045		149	748.74	31.96	0.01	78		-103	27719148	27722318	GPR3	+
chr1	27729456	27730714	27729845		44	94.82	7.13	0.36	17		10697	27719148	27722318	GPR3	+
chr1	27731438	27732945	27732425		46	130.81	12.99	0.17	20		13277	27719148	27722318	GPR3	+
chr1	27762740	27763398	27763205		16	55.75	7.72	1.66	10		44057	27719148	27722318	GPR3	+
chr1	27784999	27785751	27785195		36	214.78	23.58	0.06	27		31474	27730730	27816669	WASF2	-
chr1	27790006	27790829	27790405		29	90.06	7.46	0.39	14		26264	27730730	27816669	WASF2	-
chr1	27800178	27800872	27800435		17	56.32	8.88	1.58	12		16234	27730730	27816669	WASF2	-
chr1	27802648	27803147	27802960		16	56.34	8.88	1.58	15		13709	27730730	27816669	WASF2	-
chr1	27815549	27817655	27816645		145	701.43	26.02	0.01	51		24	27730730	27816669	WASF2	-
chr1	27830486	27831995	27831195		110	629.98	29	0.01	48		-14526	27730730	27816669	WASF2	-
chr1	27834390	27835181	27834915		19	55.82	8.99	1.65	12		-18246	27730730	27816669	WASF2	-
chr1	27849418	27850115	27849805		20	68.52	10.36	0.81	14		-33136	27730730	27816669	WASF2	-
chr1	27851485	27856307	27852045		397	2409.13	47.2	0	79		-35376	27730730	27816669	WASF2	-
chr1	27862801	27865001	27863455		133	433.48	22.69	0.01	60		-46786	27730730	27816669	WASF2	-
chr1	27868982	27869970	27869540		25	64.16	7.24	0.97	12		-52871	27730730	27816669	WASF2	-
chr1	27883112	27885065	27884035		108	392.76	15.98	0.01	36		45890	27879238	27929925	AHDC1	-
chr1	27889135	27890707	27890055		63	244.13	12.05	0.04	19		39870	27879238	27929925	AHDC1	-
chr1	27892812	27893518	27893110		19	54.55	8.47	1.8	14		36815	27879238	27929925	AHDC1	-
chr1	27894450	27897004	27895095		113	338.24	17.92	0.02	36		34830	27879238	27929925	AHDC1	-
chr1	27898108	27899820	27899395		110	412.43	19.26	0.01	47		30530	27879238	27929925	AHDC1	-
chr1	27901228	27903580	27902535		194	1393.43	50.92	0	64		27390	27879238	27929925	AHDC1	-
chr1	27916239	27917032	27916770		30	130.91	14.91	0.17	21		13155	27879238	27929925	AHDC1	-
chr1	27917360	27918197	27917905		30	105.32	9.47	0.28	16		12020	27879238	27929925	AHDC1	-
chr1	27919338	27920222	27919775		36	126.2	11.72	0.19	22		10150	27879238	27929925	AHDC1	-
chr1	27925465	27926373	27925890		41	130.47	12.87	0.17	28		4035	27879238	27929925	AHDC1	-
chr1	27929418	27930992	27930575		124	946.03	37.29	0.01	42		-432	27860814	27930143	AHDC1	-
chr1	27935123	27936014	27935800		39	177.05	10.65	0.09	16		-4858	27879657	27930942	AHDC1	-
chr1	27962729	27963577	27963210		23	62.27	7.69	1.06	13		-1422	27938575	27961788	FGR	-
chr1	27976862	27978069	27977395		104	413.91	18.49	0.01	58		-15750	27949895	27961645	FGR	-
chr1	27981616	27982496	27982035		30	95.62	6.23	0.36	11		13790	27992576	27995825	IFI6	-
chr1	27985820	27987177	27986500		95	459.25	19.85	0.01	40		9325	27992576	27995825	IFI6	-
chr1	27995324	27996278	27995885		39	92.6	6.85	0.37	18		-60	27992576	27995825	IFI6	-
chr1	27998222	27999408	27998825		80	450.14	24.49	0.01	40		-96	27992572	27998729	IFI6	-
chr1	28012297	28013825	28013315		177	968.13	41.19	0.01	115		-14586	27992572	27998729	IFI6	-
chr1	28051763	28053306	28052835		108	708.42	23.59	0.01	30		296	28052539	28088475	FAM76A	+
chr1	28089674	28090700	28090135		52	303.74	29.13	0.02	35		-9559	28099694	28150963	STX12	+
chr1	28099325	28100687	28099665		131	946.63	35.64	0.01	53		-101	28099766	28128550	STX12	+
chr1	28156530	28157887	28157250		64	274.64	17.55	0.03	29		-39	28157289	28178187	PPP1R8	+
chr1	28198700	28200316	28199830		43	113.41	7.7	0.23	12		747	28199083	28209115	C1orf38	+
chr1	28240484	28242030	28241305		142	1178.82	56.88	0.02	59		-48	28218435	28241257	RPA2	-
chr1	28244383	28244912	28244585		14	53.96	8.37	1.9	11		-3328	28218435	28241257	RPA2	-
chr1	28254177	28255127	28254625		28	80.59	8.88	0.53	14		-6879	28261504	28285668	SMPDL3B	+
chr1	28261182	28262097	28261580		49	155.68	6.85	0.12	18		13	28261567	28271956	SMPDL3B	+
chr1	28284911	28287091	28285995		178	1052.37	25.77	0.02	45		22	28285973	28294607	XKR8	+
chr1	28293038	28293788	28293470		31	102.07	9.68	0.31	20		3322	28290148	28293221	XKR8	+
chr1	28295020	28295683	28295475		35	122.73	11.06	0.19	27		5327	28290148	28293221	XKR8	+
chr1	28382503	28383401	28382925		29	117.57	16.74	0.22	22		1673	28299979	28384598	EYA3	-
chr1	28384495	28385175	28384765		30	176.8	16.32	0.09	18		-167	28299979	28384598	EYA3	-
chr1	28389074	28389975	28389515		24	102.14	14.19	0.31	14		-4917	28299979	28384598	EYA3	-
chr1	28391500	28392887	28392000		62	224.31	11.09	0.04	19		-7402	28299979	28384598	EYA3	-
chr1	28397115	28398062	28397545		27	119.79	15.13	0.21	15		-12947	28299979	28384598	EYA3	-
chr1	28399464	28400429	28399905		43	161.36	12.78	0.11	24		15170	28303784	28415075	EYA3	-
chr1	28401334	28402115	28401585		23	97.52	11.84	0.33	14		13490	28303784	28415075	EYA3	-
chr1	28411076	28412091	28411910		33	76.5	5.81	0.58	12		3165	28303784	28415075	EYA3	-
chr1	28414684	28415827	28415005		139	781.49	24.5	0.01	69		202	28296855	28415207	EYA3	-
chr1	28431316	28432086	28431700		39	160.62	12.32	0.11	23		-16592	28314990	28415108	EYA3	-
chr1	28507386	28507836	28507570		16	64.27	7.35	0.97	12		-3871	28473677	28503699	PTAFR	-
chr1	28523165	28524342	28523545		47	86.92	5.66	0.42	16		-3161	28476184	28520384	PTAFR	-
chr1	28558997	28560381	28559565		58	163.92	13.32	0.1	30		-29	28527068	28559536	DNAJC8	-
chr1	28561730	28563749	28562675		147	799.91	46.44	0.01	81		-20	28562695	28562967	AL353622.2	+
chr1	28573199	28574410	28573645		79	434.54	17.14	0.01	28		10773	28562872	28573410	ATPIF1	+
chr1	28575070	28576908	28575655		123	612.11	20.77	0.02	38		-10383	28586038	28609002	SESN2	+
chr1	28585374	28587447	28586615		283	2431.24	47.27	0	71		577	28586038	28609002	SESN2	+
chr1	28587714	28588338	28587915		23	93.29	9.11	0.36	12		1877	28586038	28609002	SESN2	+
chr1	28613660	28614427	28614025		21	51.49	6.39	2.4	12		27987	28586038	28609002	SESN2	+
chr1	28622751	28623973	28623325		126	838.12	37.29	0.01	69		-32188	28655513	28661527	MED18	+
chr1	28655022	28656280	28655575		57	176.12	14.2	0.09	31		2	28655573	28657303	MED18	+
chr1	28664256	28665140	28664595		32	133.38	13.49	0.16	19		7801	28656794	28661096	MED18	+
chr1	28666101	28666868	28666455		25	72.99	9.06	0.66	17		9661	28656794	28661096	MED18	+
chr1	28694167	28695105	28694745		27	76.09	8.88	0.58	15		-1369	28696114	28826881	PHACTR4	+
chr1	28695622	28697544	28696235		214	1848.16	49.17	0	60		-20	28696255	28823668	PHACTR4	+
chr1	28718328	28718976	28718805		19	68.03	7.51	0.83	11		22550	28696255	28823668	PHACTR4	+
chr1	28736245	28736889	28736695		23	96.26	12.37	0.35	18		-27987	28764682	28826820	PHACTR4	+
chr1	28742714	28744565	28743235		85	277.15	22.28	0.03	46		-21447	28764682	28826820	PHACTR4	+
chr1	28763626	28764948	28764635		120	912.72	36.03	0.01	45		-47	28764682	28826820	PHACTR4	+
chr1	28805650	28806723	28806365		85	550.41	29.88	0.02	45		22545	28783820	28823667	PHACTR4	+
chr1	28827165	28828187	28827675		42	165.04	15.74	0.09	25		-4821	28832496	28865607	RCC1	+
chr1	28832024	28833691	28832925		60	134.88	7.1	0.16	16		356	28832569	28865502	RCC1	+
chr1	28836240	28837717	28836835		39	73.88	6.79	0.65	11		246	28836589	28862538	RCC1	+
chr1	28844195	28846224	28844830		215	1341.12	29.01	0	60		-377	28845207	28862805	RCC1	+
chr1	28866320	28868187	28867415		84	329.75	21.55	0.02	36		4810	28862605	28864410	RCC1	+
chr1	28878563	28880634	28879685		126	495.36	19.43	0.01	44		86	28879599	28892302	TRNAU1AP	+
chr1	28907170	28909866	28908395		284	1512.06	38.81	0	102		-11	28905050	28908384	SNHG12	-
chr1	28916379	28917321	28916890		30	87.18	10.65	0.42	16		-1822	28918712	28921955	RAB42	+
chr1	28968971	28970806	28969735		215	1290.29	43.02	0	103		-138	28939759	28969597	TAF12	-
chr1	28974054	28976167	28974825		294	2340.48	40.37	0	71		-5228	28939759	28969597	TAF12	-
chr1	28994811	28996138	28995270		152	1040.63	43.63	0.02	85		-22	28995292	29041385	GMEB1	+
chr1	28997656	28998590	28998175		24	60.28	7.1	1.21	12		2883	28995292	29041385	GMEB1	+
chr1	29001614	29002752	29002210		36	134.12	9.49	0.16	13		6918	28995292	29041385	GMEB1	+
chr1	29062594	29065075	29063355		346	2986.74	75.36	0	113		-122	29063477	29069514	YTHDF2	+
chr1	29073807	29074559	29074235		29	81.16	7.55	0.52	17		8632	29065603	29069395	YTHDF2	+
chr1	29107988	29109234	29108585		67	277.89	14.34	0.03	28		-30069	29138654	29190208	OPRD1	+
chr1	29116663	29117622	29117075		27	71.26	6.87	0.72	12		-21579	29138654	29190208	OPRD1	+
chr1	29118826	29119799	29119365		32	80.75	6.78	0.52	14		-19289	29138654	29190208	OPRD1	+
chr1	29138112	29139608	29138675		84	369.18	15.45	0.01	29		21	29138654	29190208	OPRD1	+
chr1	29154780	29155713	29155145		40	120.66	10.21	0.21	23		16491	29138654	29190208	OPRD1	+
chr1	29172354	29173130	29172555		21	64.31	7.15	0.96	11		33901	29138654	29190208	OPRD1	+
chr1	29186296	29188057	29187500		119	347.78	14.5	0.01	48		-26128	29213628	29446958	EPB41	+
chr1	29203487	29204414	29203800		70	319.39	19.26	0.02	46		-9828	29213628	29446958	EPB41	+
chr1	29208415	29209242	29208635		34	52.78	4.49	2.1	15		-4993	29213628	29446958	EPB41	+
chr1	29210887	29212269	29211630		138	871.6	41.09	0.01	81		-1998	29213628	29446958	EPB41	+
chr1	29213016	29215519	29214890		164	749.33	28.11	0.01	56		1206	29213684	29443626	EPB41	+
chr1	29219724	29220839	29220340		75	338.08	21.4	0.02	46		87	29220253	29446553	EPB41	+
chr1	29224528	29226264	29225580		61	74.82	4.7	0.62	14		5327	29220253	29446553	EPB41	+
chr1	29240487	29242337	29241095		375	3100	70.82	0	116		4	29241091	29391733	EPB41	+
chr1	29253893	29255030	29254475		54	282.33	26.63	0.02	35		13384	29241091	29391733	EPB41	+
chr1	29273284	29274394	29273890		91	609.16	33.29	0.02	50		32799	29241091	29391733	EPB41	+
chr1	29291971	29292813	29292455		25	95.83	7.61	0.35	10		-45878	29338333	29446958	EPB41	+
chr1	29298095	29298878	29298515		23	84.98	10.95	0.46	15		-39818	29338333	29446958	EPB41	+
chr1	29422631	29423789	29423195		74	183.77	12.25	0.09	46		451	29422744	29446550	EPB41	+
chr1	29448361	29452093	29448690		281	1693.1	27.28	0	41		24591	29424099	29436250	EPB41	+
chr1	29448361	29452093	29449325		281	1693.1	27.28	0	41		25226	29424099	29436250	EPB41	+
chr1	29462638	29463836	29463260		69	267.17	20.86	0.04	47		22792	29481384	29486052	SFRS4	-
chr1	29483014	29483925	29483600		39	173.83	12.65	0.09	19		2452	29481384	29486052	SFRS4	-
chr1	29507398	29509226	29508585		228	1843.88	64.96	0	100		-13434	29486894	29495151	SFRS4	-
chr1	29529116	29529867	29529610		24	50.26	6.21	2.64	14		72	29526836	29529682	MECR	-
chr1	29556945	29558045	29557465		77	389.35	26.38	0.01	50		-11	29547395	29557454	MECR	-
chr1	29562474	29566479	29564975		431	2402.33	24.16	0	59		1818	29563157	29652173	PTPRU	+
chr1	29566912	29568118	29567555		46	132.02	7.75	0.16	16		4398	29563157	29652173	PTPRU	+
chr1	29582658	29585719	29583855		151	331.76	14.65	0.02	43		2066	29581789	29652155	PTPRU	+
chr1	29593351	29594602	29594125		39	100.66	9.59	0.32	18		-11938	29606063	29639218	PTPRU	+
chr1	29598034	29598980	29598425		42	165.14	17.38	0.09	31		-7638	29606063	29639218	PTPRU	+
chr1	29608996	29610452	29609555		70	226.7	13.32	0.05	29		3492	29606063	29639218	PTPRU	+
chr1	30911199	30911897	30911595		26	136.13	15.98	0.16	18		277387	31186614	31188982	MATN1	-
chr1	31180690	31181565	31181055		38	140.96	15.45	0.14	29		7927	31186614	31188982	MATN1	-
chr1	31190554	31192583	31191585		194	1220.44	27.7	0.02	51		513	31188873	31192098	MATN1	-
chr1	31220203	31221765	31221205		119	642.59	31.33	0.01	60		-2129	31206736	31219076	LAPTM5	-
chr1	31234947	31235811	31235490		25	74.79	7.9	0.62	14		-4807	31206384	31230683	LAPTM5	-
chr1	31250853	31251916	31251335		63	294.04	22.37	0.02	42		-20652	31206384	31230683	LAPTM5	-
chr1	31255175	31256544	31255945		54	173.85	8.97	0.09	17		-25262	31206384	31230683	LAPTM5	-
chr1	31279834	31281757	31280445		102	367.31	13.98	0.01	30		-49762	31206384	31230683	LAPTM5	-
chr1	31289064	31289969	31289470		32	100.49	8.7	0.32	15		-58787	31206384	31230683	LAPTM5	-
chr1	31296419	31298249	31297030		276	1938.43	38.52	0	94		53064	31342313	31350094	SDC3	-
chr1	31326505	31327399	31327120		26	61.01	6.53	1.16	13		22974	31342313	31350094	SDC3	-
chr1	31328852	31329727	31329265		74	328.42	16.69	0.02	46		20829	31342313	31350094	SDC3	-
chr1	31354140	31355240	31354810		32	77.88	5.61	0.57	10		-534	31349614	31354276	SDC3	-
chr1	31358515	31359091	31358795		18	55.48	6.04	1.68	11		-4519	31349614	31354276	SDC3	-
chr1	31360843	31361864	31361465		50	201.89	14.91	0.08	27		-7189	31349614	31354276	SDC3	-
chr1	31366311	31367993	31366845		49	70.93	5.7	0.74	14		-12569	31349614	31354276	SDC3	-
chr1	31371894	31373634	31373195		46	78.55	5.43	0.55	11		8413	31345982	31381608	SDC3	-
chr1	31379962	31383010	31380525		152	226.13	7.1	0.05	28		1083	31345982	31381608	SDC3	-
chr1	31439483	31440285	31439800		98	833.86	47.66	0.01	66		-573	31437735	31439227	PUM1	-
chr1	31447119	31447730	31447545		16	51.61	9.99	2.39	15		161	31438863	31447706	PUM1	-
chr1	31453981	31454408	31454215		13	57.8	9.12	1.43	12		-1235	31438994	31452980	PUM1	-
chr1	31464612	31465604	31465020		31	51.15	6.8	2.45	18		2886	31405691	31467906	PUM1	-
chr1	31487380	31487860	31487670		12	51.03	9.45	2.47	11		-34690	31438994	31452980	PUM1	-
chr1	31502125	31503269	31502705		56	245.53	22.49	0.04	36		35825	31468029	31538530	PUM1	-
chr1	31506270	31507056	31506615		70	463.61	32.55	0.01	53		31915	31468029	31538530	PUM1	-
chr1	31517254	31518589	31517780		105	661.94	32.34	0.01	50		20750	31468029	31538530	PUM1	-
chr1	31535024	31536019	31535565		39	144.66	17.16	0.14	29		2965	31468029	31538530	PUM1	-
chr1	31537823	31539278	31538665		275	2479.14	69.25	0	129		-135	31468029	31538530	PUM1	-
chr1	31584120	31587104	31585285		190	964.73	25.74	0.01	42		-46755	31468029	31538530	PUM1	-
chr1	31592458	31593255	31592720		25	65.1	7.54	0.91	15		-54190	31468029	31538530	PUM1	-
chr1	31594284	31595451	31595085		31	72.23	7.1	0.69	12		-56555	31468029	31538530	PUM1	-
chr1	31627124	31628953	31627630		148	976.78	26.97	0.01	40		33370	31652593	31661000	NKAIN1	-
chr1	31643223	31644481	31643810		176	1399.97	62.6	0	111		17190	31652593	31661000	NKAIN1	-
chr1	31653873	31655803	31654515		144	720.47	27.6	0.01	54		6485	31652593	31661000	NKAIN1	-
chr1	31688008	31689541	31689105		57	99.91	10.77	0.32	28		23294	31652592	31712399	NKAIN1	-
chr1	31696033	31697571	31696525		48	112.1	6.53	0.24	13		15874	31652592	31712399	NKAIN1	-
chr1	31711555	31713164	31712245		197	1482.47	35.7	0	61		154	31652592	31712399	NKAIN1	-
chr1	31769167	31770384	31769675		77	371.27	14.77	0.01	27		-167	31769842	31837783	ZCCHC17	+
chr1	31845472	31847098	31846555		182	1171.69	31.11	0.02	65		-632	31838472	31845923	FABP3	-
chr1	31857090	31858268	31857850		43	106.21	8.88	0.28	20		-8153	31838738	31849697	FABP3	-
chr1	31859118	31860993	31859640		59	124.94	6.5	0.19	13		-9943	31838738	31849697	FABP3	-
chr1	31867344	31868397	31867725		65	333.22	20.26	0.02	35		-14687	31882412	31907524	SERINC2	+
chr1	31885717	31887394	31886650		94	389.21	13.83	0.01	27		-10	31886660	31907524	SERINC2	+
chr1	31885717	31887394	31886365		94	389.21	13.83	0.01	27		-295	31886660	31907524	SERINC2	+
chr1	31895265	31896036	31895675		20	60.68	7.99	1.17	12		9015	31886660	31907524	SERINC2	+
chr1	31919734	31920612	31920285		48	247.51	22.46	0.04	34		33625	31886660	31907524	SERINC2	+
chr1	31996669	31997604	31996865		35	186.57	13.24	0.09	14		-45221	32042086	32053283	TINAGL1	+
chr1	32014041	32015805	32014965		96	319.09	13.93	0.02	33		-27121	32042086	32053283	TINAGL1	+
chr1	32049229	32050413	32049825		116	513.64	21.31	0.02	66		711	32049114	32053287	TINAGL1	+
chr1	32054142	32055630	32054555		85	391.59	12.76	0.01	23		3803	32050752	32052043	TINAGL1	+
chr1	32084567	32085720	32085155		72	211.67	14.73	0.07	47		361	32084794	32098119	HCRTR1	+
chr1	32109801	32111267	32110780		59	175.55	8.72	0.09	17		-283	32096050	32110497	PEF1	-
chr1	32131891	32132807	32132345		35	128.25	13.61	0.17	23		-359	32126186	32131986	COL16A1	-
chr1	32164744	32165645	32165125		28	59.83	7.99	1.25	17		-2514	32154462	32162611	COL16A1	-
chr1	32165993	32167515	32166805		156	1028.69	38.35	0.01	72		3115	32144831	32169920	COL16A1	-
chr1	32170120	32171532	32170985		74	271.57	22.35	0.03	46		-1065	32144831	32169920	COL16A1	-
chr1	32173645	32174676	32174220		66	326.28	25.57	0.02	48		-4300	32144831	32169920	COL16A1	-
chr1	32179837	32181631	32180870		216	1460.93	30.6	0	62		16036	32192718	32196906	BAI2	-
chr1	32201895	32202876	32202415		29	87.66	11.15	0.42	18		-135	32192719	32202280	BAI2	-
chr1	32204493	32205514	32205140		108	778.28	42.02	0.01	71		-329	32203801	32204811	BAI2	-
chr1	32216402	32217281	32216785		31	87.23	9.38	0.42	18		4894	32207730	32221679	BAI2	-
chr1	32225781	32227058	32226305		60	238.78	12.76	0.04	23		322	32222818	32226627	BAI2	-
chr1	32227709	32231905	32228615		269	1254.23	20.24	0	37		-1988	32222818	32226627	BAI2	-
chr1	32232370	32233478	32232945		49	218.97	20.06	0.05	29		-6318	32222818	32226627	BAI2	-
chr1	32237564	32238446	32238090		24	81.6	8.03	0.51	11		-11463	32222818	32226627	BAI2	-
chr1	32246527	32247947	32247065		52	126.04	7.1	0.19	16		17151	32256029	32264216	SPOCD1	-
chr1	32253467	32254824	32254015		65	163.16	7.46	0.11	21		10201	32256029	32264216	SPOCD1	-
chr1	32261433	32262325	32261985		26	86.3	8.09	0.42	12		2231	32256029	32264216	SPOCD1	-
chr1	32389212	32389955	32389655		26	84.65	10.65	0.46	18		-4882	32381141	32384773	PTP4A2	-
chr1	32390349	32391788	32390740		61	309.63	25.77	0.02	30		-5967	32381141	32384773	PTP4A2	-
chr1	32394002	32394843	32394540		28	70.57	7.48	0.74	19		8843	32385170	32403383	PTP4A2	-
chr1	32398042	32399747	32399240		65	236.87	23.3	0.04	35		4143	32385170	32403383	PTP4A2	-
chr1	32400321	32401225	32400960		78	632.59	47.05	0.01	51		2423	32385170	32403383	PTP4A2	-
chr1	32402733	32406056	32404235		552	3100	67.56	0	104		-592	32384778	32403643	PTP4A2	-
chr1	32409504	32410922	32410195		272	2302.29	64.29	0	139		-2018	32381496	32408177	PTP4A2	-
chr1	32420126	32420899	32420595		22	56.05	6.92	1.61	13		-12418	32381496	32408177	PTP4A2	-
chr1	32443176	32444053	32443625		24	62.58	9.74	1.05	16		-35448	32381496	32408177	PTP4A2	-
chr1	32447165	32448399	32447845		55	219.71	19.98	0.05	33		-31585	32479430	32509483	KHDRBS1	+
chr1	32452411	32453650	32453000		58	269.41	23.3	0.04	34		-26430	32479430	32509483	KHDRBS1	+
chr1	32473849	32475113	32474785		63	300.52	21.58	0.02	32		-4645	32479430	32509483	KHDRBS1	+
chr1	32478201	32480895	32479235		357	2909.61	77.4	0	124		-292	32479527	32509478	KHDRBS1	+
chr1	32478201	32480895	32479235		357	2909.61	77.4	0	124		-292	32479527	32509478	KHDRBS1	+
chr1	32483810	32485130	32484555		49	165.6	13.32	0.09	21		4958	32479597	32509472	KHDRBS1	+
chr1	32487095	32487853	32487510		28	99.83	9.24	0.32	16		7913	32479597	32509472	KHDRBS1	+
chr1	32527682	32528707	32528215		152	1295.43	45.57	0	77		-9417	32537632	32568464	TMEM39B	+
chr1	32537758	32539405	32538430		176	1120.29	30.99	0.02	60		-156	32538586	32557345	TMEM39B	+
chr1	32572956	32574518	32573730		90	317.96	14.75	0.02	36		71	32573659	32638774	KPNA6	+
chr1	32598684	32599877	32599180		42	169.94	14.59	0.08	20		-9344	32608524	32627995	KPNA6	+
chr1	32616275	32617542	32617275		47	162.79	10.53	0.11	17		-5188	32622463	32632897	KPNA6	+
chr1	32644736	32646657	32645315		294	2175.28	53.71	0	120		-351	32645666	32663886	TXLNA	+
chr1	32665184	32667391	32666235		152	705.48	18.89	0.01	39		-10	32666245	32670984	CCDC28B	+
chr1	32670529	32671998	32671180		107	409.01	19.18	0.01	53		-82	32671262	32674288	IQCC	+
chr1	32687285	32688402	32687635		50	147.51	9.38	0.14	22		285	32682331	32687920	C1orf91	-
chr1	32704968	32707151	32706135		145	626.04	21.12	0.02	46		-6699	32712834	32714457	FAM167B	+
chr1	32713440	32714564	32713945		111	392.84	17.43	0.01	72		1111	32712834	32714457	FAM167B	+
chr1	32730265	32731183	32730705		22	55.41	10.03	1.69	16		-9007	32739712	32751765	LCK	+
chr1	32757050	32758659	32757745		220	1463.81	38.52	0	94		-17	32757762	32793278	HDAC1	+
chr1	32773930	32774909	32774485		53	282.04	21.17	0.02	31		16723	32757762	32793278	HDAC1	+
chr1	32776620	32777473	32776990		32	116.48	13.02	0.23	21		-15800	32792790	32797382	HDAC1	+
chr1	32799656	32802744	32801805		235	1312.04	39.52	0	68		175	32799433	32801980	MARCKSL1	-
chr1	32802816	32804758	32804055		121	331.91	16.61	0.02	53		-2075	32799433	32801980	MARCKSL1	-
chr1	32816440	32818260	32817345		233	1779.48	40.8	0	71		-10453	32827798	32829913	TSSK3	+
chr1	32859220	32860931	32860330		169	744.51	30.39	0.01	96		-296	32834827	32860034	BSDC1	-
chr1	32891297	32891927	32891695		21	65	6.92	0.92	12		-31363	32844364	32860332	BSDC1	-
chr1	32913707	32914741	32914195		29	82.59	8.67	0.49	14		-16463	32930658	33066393	ZBTB8A	+
chr1	32929817	32931410	32930545		115	606.7	25.57	0.02	48		-113	32930658	33066393	ZBTB8A	+
chr1	32964028	32964979	32964475		24	78.83	9.13	0.54	12		17844	32946631	32953461	ZBTB8A	+
chr1	32965579	32967127	32966515		162	964.27	27.97	0.01	61		19884	32946631	32953461	ZBTB8A	+
chr1	33004429	33006712	33004915		158	851.11	17.96	0.01	30		-115	33005030	33066591	ZBTB8A	+
chr1	33077282	33078476	33077975		183	1364.14	40.84	0	91		19684	33087431	33097659	ZBTB8OS	-
chr1	33093136	33094360	33093560		43	135.14	11.9	0.16	21		4099	33087431	33097659	ZBTB8OS	-
chr1	33109907	33110557	33110285		15	53.48	9.83	1.98	12		5851	33099959	33116136	ZBTB8OS	-
chr1	33115403	33117713	33116665		287	2150.93	66.03	0	116		-84	33116749	33146254	RBBP4	+
chr1	33160944	33162225	33161710		36	58.87	5.77	1.32	12		6651	33145507	33168361	SYNC	-
chr1	33160944	33162225	33161275		36	58.87	5.77	1.32	12		7086	33145507	33168361	SYNC	-
chr1	33166534	33169927	33168820		179	672.92	16.58	0.01	33		-459	33145507	33168361	SYNC	-
chr1	33177385	33178628	33178045		112	696.56	35.33	0.01	65		-8848	33161166	33169197	SYNC	-
chr1	33181722	33183430	33182345		98	272.74	18.88	0.03	56		-13148	33161166	33169197	SYNC	-
chr1	33187308	33188362	33187915		44	160.95	16.09	0.11	29		-18718	33161166	33169197	SYNC	-
chr1	33194491	33196102	33195685		71	229.72	12.59	0.05	26		-11801	33207486	33235387	KIAA1522	+
chr1	33206563	33209285	33208805		130	435.53	14.53	0.01	30		1293	33207512	33240571	KIAA1522	+
chr1	33206563	33209285	33207325		130	435.53	14.53	0.01	30		-187	33207512	33240571	KIAA1522	+
chr1	33219025	33221136	33220075		134	623.72	16.55	0.02	31		453	33219622	33240571	KIAA1522	+
chr1	33225388	33227344	33225950		62	142.09	9.73	0.14	19		-5318	33231268	33240571	KIAA1522	+
chr1	33230420	33231877	33231295		93	337.15	15.6	0.02	41		27	33231268	33240571	KIAA1522	+
chr1	33235042	33236609	33235350		98	425.61	18.07	0.01	37		4082	33231268	33240571	KIAA1522	+
chr1	33238193	33239260	33238710		34	64.57	8.6	0.95	21		7442	33231268	33240571	KIAA1522	+
chr1	33269358	33269815	33269555		14	68.98	10.48	0.8	12		2626	33256254	33272181	YARS	-
chr1	33282314	33284323	33283735		415	3100	50.6	0	114		435	33283300	33292139	S100PBP	+
chr1	33335788	33337403	33336370		61	166.47	11.04	0.09	23		-23	33327895	33336347	FNDC5	-
chr1	33337796	33338940	33338740		50	114.55	6.39	0.23	18		-657	33336475	33338083	FNDC5	-
chr1	33342143	33342923	33342460		31	86	10.17	0.42	20		-4377	33336475	33338083	FNDC5	-
chr1	33351814	33352915	33352365		68	243.26	13.32	0.04	35		302	33352063	33359744	HPCA	+
chr1	33358103	33359658	33358590		67	227.61	10.86	0.05	21		-535	33359125	33364042	HPCA	+
chr1	33366348	33367659	33367015		67	277.52	17.76	0.03	32		-25	33360196	33366990	TMEM54	-
chr1	33390243	33391682	33390785		35	70.31	5.85	0.77	10		-23746	33360447	33367039	TMEM54	-
chr1	33390243	33391682	33391285		35	70.31	5.85	0.77	10		-24246	33360447	33367039	TMEM54	-
chr1	33426140	33426821	33426575		19	50.73	7.69	2.56	14		3316	33402055	33429891	RNF19B	-
chr1	33428412	33430968	33429885		310	2218.5	38.89	0	72		6	33402055	33429891	RNF19B	-
chr1	33438273	33439780	33438755		140	923.28	29.27	0.01	50		-8406	33402046	33430349	RNF19B	-
chr1	33457614	33458718	33458195		86	429.4	29.79	0.01	64		19763	33476120	33477958	AK2	-
chr1	33472660	33473603	33473065		46	122.38	11.36	0.2	32		4893	33476120	33477958	AK2	-
chr1	33493488	33494854	33494405		43	82.23	7.99	0.5	18		-7101	33480084	33487304	AK2	-
chr1	33501505	33503195	33502465		173	1062.3	32.44	0.02	67		-20	33485284	33502445	AK2	-
chr1	33546297	33547354	33546695		64	329.05	17.16	0.02	28		-82	33546777	33562462	ADC	+
chr1	33551778	33552474	33552215		35	85.85	7.83	0.43	25		3708	33548507	33586122	ADC	+
chr1	33592440	33593647	33593155		64	272.12	17.58	0.03	33		32910	33560245	33562557	ADC	+
chr1	33608071	33608728	33608510		15	58.15	9.93	1.4	10		38757	33611003	33647267	TRIM62	-
chr1	33618060	33619163	33618820		44	104.28	8.19	0.29	20		28447	33611003	33647267	TRIM62	-
chr1	33626623	33627644	33627175		45	126.12	11.06	0.19	27		20092	33611003	33647267	TRIM62	-
chr1	33630670	33631313	33631075		29	100.71	10.19	0.32	21		16192	33611003	33647267	TRIM62	-
chr1	33645971	33648367	33646775		160	813.82	21.65	0.01	39		492	33611003	33647267	TRIM62	-
chr1	33720940	33722840	33722525		107	536.93	20.79	0.02	32		379	33722146	33746015	ZNF362	+
chr1	33734414	33735169	33734860		22	73.23	7.23	0.65	11		-1297	33736157	33766320	ZNF362	+
chr1	33763860	33764954	33764425		34	55.15	7.99	1.72	21		18474	33745951	33747574	ZNF362	+
chr1	33804001	33804687	33804350		27	95.12	7.99	0.36	15		-3493	33796965	33800857	PHC2	-
chr1	33807520	33808457	33808125		86	384.18	19.31	0.01	58		-7268	33796965	33800857	PHC2	-
chr1	33814171	33816376	33815695		231	1670.37	42.06	0	68		-322	33795672	33815373	PHC2	-
chr1	33829061	33830628	33830015		72	294.05	11.84	0.02	20		-9511	33818814	33820504	PHC2	-
chr1	33849259	33850009	33849505		27	91.55	11.77	0.37	21		8861	33834171	33858366	PHC2	-
chr1	33895462	33897180	33896685		118	756.52	26.26	0.01	34		-32	33837927	33896653	PHC2	-
chr1	33898964	33900109	33899615		54	174.99	15.54	0.09	34		-2962	33837927	33896653	PHC2	-
chr1	33902229	33902928	33902700		20	52.41	6.39	2.16	12		-6047	33837927	33896653	PHC2	-
chr1	33909085	33910060	33909565		30	90.78	11.37	0.38	19		-12912	33837927	33896653	PHC2	-
chr1	33924093	33924942	33924450		21	54.79	8.67	1.77	14		-13782	33938232	33961991	ZSCAN20	+
chr1	33937781	33938776	33938190		42	149.95	11.19	0.14	21		-71	33938261	33954845	ZSCAN20	+
chr1	33984577	33985544	33985000		25	91.48	14.98	0.37	18		40110	33944890	33961991	ZSCAN20	+
chr1	34090513	34090899	34090710		14	74.66	11.84	0.63	14		1474	34064289	34092184	CSMD2	-
chr1	34137752	34138455	34138010		39	266.56	30.26	0.04	32		37094	34065714	34175104	CSMD2	-
chr1	34295002	34295879	34295515		25	54.76	8.72	1.77	18		-10106	34258098	34285409	CSMD2	-
chr1	34557936	34558958	34558510		52	330.81	24.59	0.02	25		-73974	34632484	34684732	C1orf94	+
chr1	34716483	34717278	34716925		31	137.64	16.96	0.15	24		73534	34643391	34684362	AC115286.1	+
chr1	34965847	34966452	34966250		16	72.62	13.24	0.68	14		-254398	35220648	35224113	GJB5	+
chr1	35036906	35037646	35037295		42	230.86	18.64	0.05	28		-183353	35220648	35224113	GJB5	+
chr1	35228223	35229172	35228745		25	50.94	5.48	2.51	11		1967	35226778	35227927	GJB4	+
chr1	35246670	35247578	35247125		28	97.32	11.46	0.34	17		335	35246790	35251965	GJB3	+
chr1	35249079	35249639	35249295		20	83.31	9.99	0.48	15		1416	35247879	35251970	GJB3	+
chr1	35251789	35252737	35252265		23	54.14	7.1	1.87	12		4386	35247879	35251970	GJB3	+
chr1	35318217	35318908	35318460		28	115.34	13.52	0.23	22		52524	35331037	35370984	DLGAP3	-
chr1	35324379	35326007	35325375		137	749.25	36.32	0.01	75		45609	35331037	35370984	DLGAP3	-
chr1	35331407	35332674	35331785		51	206.06	12.99	0.07	20		39199	35331037	35370984	DLGAP3	-
chr1	35394212	35396429	35395125		70	129.12	6.82	0.17	15		61	35331037	35395186	DLGAP3	-
chr1	35413988	35414373	35414185		13	54.62	8.66	1.8	13		-18999	35331037	35395186	DLGAP3	-
chr1	35432761	35433438	35432990		22	98.18	14.53	0.33	18		17964	35447136	35450954	RP11-244H3.2	-
chr1	35436401	35436977	35436665		42	285.55	23.03	0.02	32		14289	35447136	35450954	RP11-244H3.2	-
chr1	35449624	35451431	35450920		114	495.31	21.79	0.01	45		34	35447136	35450954	RP11-244H3.2	-
chr1	35496705	35498070	35497305		110	772.26	44.9	0.01	58		143	35482851	35497448	ZMYM6	-
chr1	35544257	35545797	35544935		154	1298.8	62.72	0	73		-57	35544992	35581460	ZMYM1	+
chr1	35553234	35554025	35553515		31	119.37	9.58	0.21	16		-5325	35558840	35563079	ZMYM1	+
chr1	35657180	35659199	35658715		157	865.46	22.37	0.01	41		34	35648533	35658749	SFPQ	-
chr1	35667600	35668098	35667905		23	88.43	8.72	0.41	18		-9156	35648533	35658749	SFPQ	-
chr1	35686458	35687093	35686755		16	56.95	9.13	1.52	12		-28006	35648533	35658749	SFPQ	-
chr1	35733963	35735491	35734205		119	727.11	22.55	0.01	36		-429	35734634	35824830	ZMYM4	+
chr1	35806003	35806628	35806385		29	174.86	17.76	0.09	19		-20921	35827306	35887659	ZMYM4	+
chr1	36010489	36011250	36010815		26	71.25	9.2	0.72	19		9773	35972340	36020588	KIAA0319L	-
chr1	36022355	36025111	36023425		229	844.88	15.98	0.01	50		-7	36023432	36026444	NCDN	+
chr1	36022355	36025111	36023005		229	844.88	15.98	0.01	50		-427	36023432	36026444	NCDN	+
chr1	36043537	36044700	36044070		41	174.91	15.44	0.09	20		5099	36038971	36060929	TFAP2E	+
chr1	36106636	36108549	36107230		148	955.14	42.2	0.01	59		215	36067185	36107445	PSMB2	-
chr1	36156328	36157234	36156850		29	71.92	7.26	0.71	15		25072	36181233	36181922	C1orf216	-
chr1	36172863	36174692	36173515		99	456.92	19.53	0.01	32		8407	36181233	36181922	C1orf216	-
chr1	36233752	36236209	36235175		248	1950.7	47.18	0	61		376	36201818	36235551	CLSPN	-
chr1	36272705	36275164	36273625		152	846.17	24.83	0.01	35		-148	36273773	36323491	EIF2C4	+
chr1	36348108	36350149	36349490		170	763.68	19.02	0.01	50		680	36348810	36389900	EIF2C1	+
chr1	36352240	36353292	36352855		55	144.33	8.66	0.14	25		4045	36348810	36389900	EIF2C1	+
chr1	36395467	36397587	36396765		291	2026.05	42.61	0	96		86	36396679	36522063	EIF2C3	+
chr1	36398670	36399401	36399050		17	51.69	8.64	2.31	12		2191	36396859	36522063	EIF2C3	+
chr1	36549248	36550535	36549615		69	307.8	19.06	0.02	33		-324	36549939	36553876	TEKT2	+
chr1	36553912	36555815	36554505		120	472.83	17.9	0.01	42		-6	36554511	36558779	ADPRHL2	+
chr1	36580281	36581417	36580970		52	182.63	12.82	0.09	26		9851	36560837	36590821	COL8A2	-
chr1	36588744	36589772	36589195		29	66.46	8.27	0.85	16		1626	36560837	36590821	COL8A2	-
chr1	36591657	36592950	36592165		51	116.12	6.89	0.23	17		-1344	36560837	36590821	COL8A2	-
chr1	36614196	36616145	36614995		130	597.85	20.34	0.02	42		103	36602655	36615098	TRAPPC3	-
chr1	36616188	36617208	36616605		141	734.26	26.91	0.01	95		-1507	36602655	36615098	TRAPPC3	-
chr1	36620424	36623231	36622660		312	1909.81	38.62	0	84		861	36621799	36646448	MAP7D1	+
chr1	36626248	36627023	36626700		23	59.66	6.27	1.26	12		4901	36621799	36646448	MAP7D1	+
chr1	36653350	36654473	36653895		44	118.27	10.21	0.22	23		9273	36644622	36645916	MAP7D1	+
chr1	36688681	36691073	36690060		270	1597.36	39.34	0	95		43	36690017	36770958	THRAP3	+
chr1	36705617	36706611	36706125		46	195.25	20.72	0.08	35		16091	36690034	36748285	THRAP3	+
chr1	36707797	36709471	36709085		47	163.04	11.47	0.11	14		19051	36690034	36748285	THRAP3	+
chr1	36718954	36719625	36719300		41	215.31	20.84	0.06	36		29266	36690034	36748285	THRAP3	+
chr1	36723474	36724901	36724365		47	55.53	5.66	1.68	16		-30795	36755160	36762381	THRAP3	+
chr1	36765224	36765803	36765625		23	90.78	12.16	0.38	21		-6363	36771988	36785398	C1orf113	+
chr1	36771408	36773201	36772575		157	1048.64	33.13	0.02	51		587	36771988	36785398	C1orf113	+
chr1	36786561	36787732	36787185		41	145.2	11.32	0.14	16		1544	36785641	36789566	C1orf113	+
chr1	36788158	36789878	36789360		97	458.91	19.32	0.01	33		-144	36787882	36789216	FAM176B	-
chr1	36794188	36794954	36794535		54	222.06	12.56	0.05	33		-4780	36787632	36789755	FAM176B	-
chr1	36839121	36840734	36839605		121	527.68	30.32	0.02	73		-7932	36820806	36831673	STK40	-
chr1	36850314	36852983	36852345		222	1191.01	28.57	0.02	59		-848	36805225	36851497	STK40	-
chr1	36862491	36864050	36863525		119	570.11	18.2	0.02	40		-46	36859615	36863479	LSM10	-
chr1	36886313	36887093	36886565		23	57.07	7.61	1.51	15		1853	36885934	36888418	OSCP1	-
chr1	36915489	36916822	36916195		72	206.97	12.43	0.07	35		-143	36893915	36916052	OSCP1	-
chr1	36929051	36930655	36930095		136	653	24.99	0.01	60		-149	36921375	36929946	MRPS15	-
chr1	36930861	36931986	36931380		42	101.7	8.43	0.31	19		-1342	36921319	36930038	MRPS15	-
chr1	36965041	36965733	36965525		28	115.34	12.3	0.23	20		-16646	36934765	36948879	CSF3R	-
chr1	36968041	36968576	36968300		15	50.82	7.06	2.52	11		-19421	36934765	36948879	CSF3R	-
chr1	37041475	37042268	37042000		22	54.27	6.39	1.84	12		-93121	36934765	36948879	CSF3R	-
chr1	37051088	37052014	37051510		26	81.85	9.99	0.51	15		-102631	36934765	36948879	CSF3R	-
chr1	37169284	37170098	37169550		38	137.33	15.44	0.15	32		149738	37315549	37319288	GRIK3	-
chr1	37936807	37938347	37937485		120	477.94	17.76	0.01	50		-2668	37940153	37949978	ZC3H12A	+
chr1	37938962	37940752	37940145		123	559.69	30.79	0.02	62		-8	37940153	37949978	ZC3H12A	+
chr1	37941791	37943101	37942630		40	73.62	5.33	0.65	11		2447	37940183	37949976	ZC3H12A	+
chr1	37944858	37945951	37945430		60	263.84	19.71	0.04	37		-170	37945600	37947363	ZC3H12A	+
chr1	37979124	37980997	37980475		199	1208.32	30.85	0.02	66		-605	37958912	37979870	MEAF6	-
chr1	38019468	38020424	38019995		35	136.08	15.13	0.16	22		-92	38002145	38019903	SNIP1	-
chr1	38022163	38022758	38022445		22	75.3	8.52	0.61	16		-75	38022520	38032458	DNALI1	+
chr1	38060938	38062123	38061625		110	846.21	49.46	0.01	65		-97	38047826	38061528	GNL2	-
chr1	38099881	38100777	38100340		24	80.29	12.4	0.53	17		-3	38076951	38100337	RSPO1	-
chr1	38139360	38139978	38139785		23	87.2	10.06	0.42	17		15576	38148408	38155361	C1orf109	-
chr1	38155651	38156836	38156215		94	548.62	31.07	0.02	55		-23	38151945	38156192	C1orf109	-
chr1	38156888	38158708	38158225		133	498.3	15.63	0.01	42		-311	38156720	38157914	C1orf109	-
chr1	38218176	38219342	38218835		64	238.1	15.98	0.04	35		3528	38179561	38222363	EPHA10	-
chr1	38258990	38260532	38259705		153	967.67	32.88	0.01	63		-69	38259774	38267278	MANEAL	+
chr1	38272957	38274890	38274305		156	946.44	30.78	0.01	51		-448	38268616	38273857	YRDC	-
chr1	38324638	38326234	38325910		111	569.74	20.2	0.02	37		-618	38279851	38325292	MTF1	-
chr1	38357409	38358179	38357865		22	81.92	12.75	0.51	17		-3849	38351181	38354016	INPP5B	-
chr1	38365274	38365911	38365615		26	129.82	12.94	0.17	16		-11599	38351181	38354016	INPP5B	-
chr1	38369435	38370134	38369925		25	118.48	16.14	0.22	19		-15909	38351181	38354016	INPP5B	-
chr1	38391648	38392561	38392075		34	124.64	12.71	0.19	21		19931	38394209	38412006	INPP5B	-
chr1	38396016	38397990	38397645		97	346.6	15.3	0.01	31		14361	38394209	38412006	INPP5B	-
chr1	38411435	38413119	38412000		74	120.54	6.51	0.21	21		6	38394209	38412006	INPP5B	-
chr1	38414231	38415383	38414805		61	246.95	21.11	0.04	41		-2076	38397157	38412729	INPP5B	-
chr1	38454355	38456485	38455945		146	487.65	16.65	0.01	49		-300	38449790	38455645	SF3A3	-
chr1	38470100	38472218	38471165		118	505.07	22.52	0.01	41		113	38463017	38471278	FHL3	-
chr1	38477856	38479186	38478160		86	406.39	16.71	0.01	33		-254	38478414	38490496	UTP11L	+
chr1	38494365	38496460	38494950		95	313.38	17.92	0.02	35		12695	38482255	38489473	UTP11L	+
chr1	38510538	38513671	38512975		199	944.57	17.02	0.01	31		-525	38509523	38512450	POU3F1	-
chr1	38553960	38554706	38554255		26	65.63	7.99	0.88	18		-41805	38509523	38512450	POU3F1	-
chr1	39113441	39114298	39113800		22	71.51	10.95	0.71	14		199946	39305021	39313746	RRAGC	-
chr1	39243298	39244047	39243530		33	115.01	11.62	0.23	24		70216	39305021	39313746	RRAGC	-
chr1	39249109	39250318	39249635		112	799.61	31.96	0.01	48		64111	39305021	39313746	RRAGC	-
chr1	39250945	39253192	39252435		181	1066.91	23.38	0.02	41		61311	39305021	39313746	RRAGC	-
chr1	39254586	39255023	39254835		15	64.55	8.09	0.96	12		58911	39305021	39313746	RRAGC	-
chr1	39255250	39256139	39255595		72	409.86	25.04	0.01	47		58151	39305021	39313746	RRAGC	-
chr1	39269562	39270487	39269845		81	542.46	29.73	0.02	48		43901	39305021	39313746	RRAGC	-
chr1	39269562	39270487	39269845		81	542.46	29.73	0.02	48		43901	39305021	39313746	RRAGC	-
chr1	39278034	39278884	39278550		22	55.25	8.68	1.71	15		35196	39305021	39313746	RRAGC	-
chr1	39281220	39282667	39281945		201	1748.58	77.9	0	116		31801	39305021	39313746	RRAGC	-
chr1	39283578	39284684	39284125		37	148.51	10.5	0.14	13		29621	39305021	39313746	RRAGC	-
chr1	39324229	39326176	39325550		238	2071.44	56.31	0	72		-210	39305021	39325340	RRAGC	-
chr1	39338305	39339558	39339040		95	487.86	20.34	0.01	42		-90	39330008	39338950	MYCBP	-
chr1	39394937	39395601	39395305		18	54.17	8.67	1.87	13		-2796	39351968	39392509	RHBDL2	-
chr1	39434490	39435715	39434930		35	101.69	8.24	0.31	13		-21986	39456916	39471737	AKIRIN1	+
chr1	39436378	39437393	39436950		28	50.14	7.1	2.67	16		-19966	39456916	39471737	AKIRIN1	+
chr1	39438669	39439659	39438995		34	89.65	9.2	0.4	19		-17921	39456916	39471737	AKIRIN1	+
chr1	39456131	39458189	39456940		167	1181.89	36.53	0.02	47		-20	39456960	39471554	AKIRIN1	+
chr1	39491123	39493305	39491975		162	1024.65	48.3	0.01	68		-15	39491990	39500308	NDUFS5	+
chr1	39518184	39518927	39518720		32	147.82	16.86	0.14	24		26730	39491990	39500308	NDUFS5	+
chr1	39525936	39526676	39526435		29	140	16.21	0.14	21		-20553	39546988	39568653	MACF1	+
chr1	39539260	39540313	39539895		30	80.97	7.61	0.52	13		-7093	39546988	39568653	MACF1	+
chr1	39546489	39547892	39547300		58	188.38	12.13	0.09	22		312	39546988	39568653	MACF1	+
chr1	39550566	39551587	39551040		50	194.83	17.93	0.08	35		1201	39549839	39952659	MACF1	+
chr1	39563948	39564624	39564405		25	75.56	7.26	0.6	15		-6696	39571101	39720320	MACF1	+
chr1	39568736	39569262	39568980		18	55.06	6.59	1.73	11		-2121	39571101	39720320	MACF1	+
chr1	39570318	39573263	39571045		324	2069.92	33.9	0	70		-56	39571101	39720320	MACF1	+
chr1	39582766	39583465	39583210		29	99.83	10.65	0.32	20		12109	39571101	39720320	MACF1	+
chr1	39583583	39584409	39583895		57	340.49	25.3	0.02	38		12794	39571101	39720320	MACF1	+
chr1	39591060	39592049	39591605		55	289.68	26.3	0.02	40		20504	39571101	39720320	MACF1	+
chr1	39592845	39593679	39593410		39	174.46	15.31	0.09	25		22309	39571101	39720320	MACF1	+
chr1	39595166	39595784	39595490		16	50.3	7.89	2.64	11		24389	39571101	39720320	MACF1	+
chr1	39595795	39596835	39596205		43	178.84	16.18	0.09	24		25104	39571101	39720320	MACF1	+
chr1	39598473	39599213	39598935		84	617.72	29.89	0.02	53		27834	39571101	39720320	MACF1	+
chr1	39623885	39624798	39624355		31	72.99	6.64	0.66	15		-46012	39670367	39720047	MACF1	+
chr1	39633233	39633893	39633480		19	65.1	7.32	0.91	11		-36887	39670367	39720047	MACF1	+
chr1	39636358	39637130	39636615		37	185.72	19.22	0.09	27		-33752	39670367	39720047	MACF1	+
chr1	39649025	39650328	39649695		105	518.17	25.75	0.02	57		-20672	39670367	39720047	MACF1	+
chr1	39657196	39658354	39657955		45	126.36	12.11	0.18	25		-12412	39670367	39720047	MACF1	+
chr1	39669732	39671310	39670380		113	482.23	15.57	0.01	37		13	39670367	39720047	MACF1	+
chr1	39679392	39680451	39679935		42	164.91	14.41	0.09	22		-999	39680934	39726212	MACF1	+
chr1	39680489	39681796	39680895		47	102.36	7.1	0.31	15		-42	39680937	39720112	MACF1	+
chr1	39682893	39683945	39683445		81	516.35	30.53	0.02	47		2508	39680937	39720112	MACF1	+
chr1	39733895	39734499	39734170		21	81.86	8.98	0.51	14		33	39734137	39792897	MACF1	+
chr1	39741378	39742439	39741715		40	96.01	7.4	0.35	17		-7083	39748798	39749892	MACF1	+
chr1	39864035	39865062	39864545		145	1088.67	55.2	0.02	114		-15527	39880072	39893764	MACF1	+
chr1	39873582	39875575	39874765		269	2245.67	42.49	0	67		-5307	39880072	39893764	MACF1	+
chr1	39942690	39943676	39943280		42	170.47	15.74	0.09	26		8943	39934337	39945681	MACF1	+
chr1	39956588	39958142	39957450		101	612.12	35.99	0.02	49		132	39957318	39991607	BMP8A	+
chr1	39959300	39959935	39959575		22	63.29	8.72	1.02	18		2257	39957318	39991607	BMP8A	+
chr1	40004578	40005205	40005030		21	73.81	7.18	0.65	11		22652	40026488	40027682	PABPC4	-
chr1	40039516	40043127	40042530		283	1706.66	42.12	0	67		-1077	40030778	40041453	PABPC4	-
chr1	40074945	40075701	40075375		42	105.93	9.17	0.28	30		30242	40089825	40105617	HEYL	-
chr1	40098275	40099432	40098775		106	615.52	25.91	0.02	54		6842	40089825	40105617	HEYL	-
chr1	40104567	40106155	40105575		101	572.86	25.3	0.02	38		42	40089825	40105617	HEYL	-
chr1	40111487	40112708	40112075		84	402.78	27.12	0.01	56		-6458	40089825	40105617	HEYL	-
chr1	40137021	40138482	40137900		83	442.23	22.93	0.01	33		-190	40124793	40137710	NT5C1A	-
chr1	40156386	40157609	40157085		64	256.98	16.19	0.04	31		276	40147560	40157361	HPCAL4	-
chr1	40167182	40167952	40167725		23	77.91	11.18	0.57	17		9871	40157854	40211075	PPIE	+
chr1	40193413	40194455	40193930		32	53.89	4.92	1.9	12		-10600	40204530	40219378	PPIE	+
chr1	40203863	40205182	40204395		150	776.07	30.63	0.01	91		-135	40204530	40219378	PPIE	+
chr1	40231626	40232875	40232245		43	123.36	9.06	0.19	16		4775	40235195	40237020	OXCT2	-
chr1	40245221	40245706	40245515		14	51.58	6.66	2.39	10		-8495	40235195	40237020	OXCT2	-
chr1	40251163	40252779	40252385		46	77.24	8.16	0.58	18		2148	40229357	40254533	BMP8B	-
chr1	40253929	40255533	40254825		172	1300.19	33.13	0	50		-292	40229357	40254533	BMP8B	-
chr1	40256754	40257568	40257195		17	54.81	10.99	1.77	13		-2662	40229357	40254533	BMP8B	-
chr1	40264479	40265981	40264985		77	224.51	7.99	0.04	21		-10452	40229357	40254533	BMP8B	-
chr1	40264479	40265981	40265565		77	224.51	7.99	0.04	21		-11032	40229357	40254533	BMP8B	-
chr1	40295372	40296069	40295675		25	81.93	8.61	0.51	16		17754	40312716	40313429	TRIT1	-
chr1	40310921	40312114	40311550		201	1163.8	38.89	0.02	145		1879	40312716	40313429	TRIT1	-
chr1	40317807	40318643	40318040		33	165.43	13.93	0.09	17		-4271	40307505	40313769	TRIT1	-
chr1	40348490	40349942	40349170		90	503.69	25.97	0.01	38		-2	40312892	40349168	TRIT1	-
chr1	40358029	40358841	40358460		23	85.45	11.41	0.44	15		9094	40362899	40367554	MYCL1	-
chr1	40364360	40365214	40364905		27	61.64	6.83	1.12	15		2649	40362899	40367554	MYCL1	-
chr1	40366211	40368554	40367555		219	1273.7	23.73	0	49		-1	40362899	40367554	MYCL1	-
chr1	40420104	40422358	40420815		223	1201.72	43.02	0.02	103		-150	40420965	40435627	MFSD2A	+
chr1	40504783	40507036	40505655		226	1165.63	25.49	0.02	66		-257	40505912	40538187	CAP1	+
chr1	40562343	40563512	40563005		155	931.61	36.22	0.01	100		-81	40542560	40562924	PPT1	-
chr1	40607545	40608181	40607745		26	143	17.97	0.14	19		-19300	40627045	40706593	RLF	+
chr1	40626566	40628019	40627095		107	565.05	26.63	0.02	49		50	40627045	40706593	RLF	+
chr1	40635514	40636324	40636045		40	211.31	21.6	0.07	30		9000	40627045	40706593	RLF	+
chr1	40722972	40724406	40723905		136	760.96	31.96	0.01	71		126	40723779	40759856	ZMPSTE24	+
chr1	40780620	40781570	40781145		71	365.59	21.79	0.01	44		-35	40773375	40781110	COL9A2	-
chr1	40781588	40782987	40782415		87	403.2	24.79	0.01	47		-53	40775962	40782362	COL9A2	-
chr1	40838960	40840779	40840240		308	3100	85.23	0	94		-80	40840320	40888998	SMAP2	+
chr1	40857479	40858536	40858045		42	178.77	13.68	0.09	19		17725	40840320	40888998	SMAP2	+
chr1	40915306	40917207	40915785		220	1309.44	44.25	0	107		-931	40916716	40929390	ZNF643	+
chr1	40942459	40944701	40942930		145	843.57	28.82	0.01	41		-372	40943302	40961960	ZNF642	+
chr1	40973882	40975047	40974365		74	361.4	19.71	0.01	37		-97	40974462	40980699	DEM1	+
chr1	40996869	40997817	40997370		71	321.54	18.85	0.02	44		35	40997335	41010709	ZNF684	+
chr1	41116614	41117503	41116990		27	56.27	6.66	1.59	15		14127	41091886	41131117	RIMS3	-
chr1	41119385	41120773	41120205		54	103.91	6.39	0.29	18		10912	41091886	41131117	RIMS3	-
chr1	41128639	41129598	41129050		32	102.25	8.19	0.31	14		2067	41091886	41131117	RIMS3	-
chr1	41130734	41131914	41131285		72	388.96	20.93	0.01	33		44	41086351	41131329	RIMS3	-
chr1	41134350	41134896	41134725		16	58.65	8.77	1.34	13		-3396	41086351	41131329	RIMS3	-
chr1	41156888	41158628	41157895		346	2811.06	45.48	0	111		210	41157685	41236778	NFYC	+
chr1	41168587	41169440	41169145		30	106.42	11.69	0.28	18		-5884	41175029	41237275	NFYC	+
chr1	41169525	41170363	41169870		21	55.97	8.09	1.62	12		-5159	41175029	41237275	NFYC	+
chr1	41176928	41178043	41177140		89	595.76	28.68	0.02	41		1925	41175215	41236612	NFYC	+
chr1	41247822	41250561	41249365		263	1491.5	38.31	0	84		-319	41249684	41306124	KCNQ4	+
chr1	41267698	41268417	41268035		30	120.39	10.54	0.21	18		-14902	41282937	41306123	KCNQ4	+
chr1	41273804	41274526	41274355		22	53.75	5.78	1.93	12		-8582	41282937	41306123	KCNQ4	+
chr1	41283737	41284927	41284275		47	148.78	12.25	0.14	23		-361	41284636	41306123	KCNQ4	+
chr1	41327071	41328804	41327970		106	527.65	28.37	0.02	47		48	41326729	41328018	CITED4	-
chr1	41328929	41330468	41329955		87	383.87	17.05	0.01	32		-1937	41326729	41328018	CITED4	-
chr1	41384804	41385731	41385285		34	107.76	8.52	0.28	16		-57267	41326729	41328018	CITED4	-
chr1	41397545	41398250	41398060		20	63.44	8.88	1.01	14		-46947	41445007	41478235	CTPS	+
chr1	41414040	41415151	41414470		48	119.09	6.85	0.21	18		-30537	41445007	41478235	CTPS	+
chr1	41417783	41418745	41418280		36	76.78	6.85	0.58	17		-26727	41445007	41478235	CTPS	+
chr1	41444433	41446875	41445005		313	2426.42	41.69	0	72		-775	41445780	41450660	CTPS	+
chr1	41468967	41470148	41469555		165	1386.69	69.8	0	114		727	41468828	41475926	CTPS	+
chr1	41485639	41486572	41486115		31	99.05	7.02	0.33	12		1272	41481269	41487387	SLFNL1	-
chr1	41582879	41583593	41583110		23	61.7	11.19	1.12	21		35236	41492877	41618346	SCMH1	-
chr1	41588542	41589550	41589095		35	74.92	8.6	0.62	21		29251	41492877	41618346	SCMH1	-
chr1	41692482	41693113	41692685		19	56.86	8.98	1.52	16		15141	41651656	41707826	SCMH1	-
chr1	41699919	41700677	41700230		22	86.59	10.97	0.42	14		7596	41651656	41707826	SCMH1	-
chr1	41703786	41704598	41704335		34	93.05	7.38	0.36	18		3491	41651656	41707826	SCMH1	-
chr1	41705848	41706483	41706090		16	64.94	12.23	0.92	14		1736	41651656	41707826	SCMH1	-
chr1	41706574	41708809	41707135		240	2067.87	55.84	0	65		691	41651656	41707826	SCMH1	-
chr1	41778994	41779923	41779465		33	81.81	9.32	0.51	20		-48129	41827594	41849262	FOXO6	+
chr1	41780772	41781731	41781280		25	69.95	7.7	0.78	12		-46314	41827594	41849262	FOXO6	+
chr1	41807406	41808308	41807835		25	68.33	8.29	0.82	14		-19759	41827594	41849262	FOXO6	+
chr1	41825617	41828707	41827265		265	1680.38	24.49	0	40		-329	41827594	41849262	FOXO6	+
chr1	41831813	41832895	41832335		33	77.93	7.97	0.56	15		4732	41827603	41848353	FOXO6	+
chr1	41835926	41838653	41837610		215	996.75	33.08	0.01	76		10007	41827603	41848353	FOXO6	+
chr1	41846439	41848785	41848010		127	514.98	16.71	0.02	32		20407	41827603	41848353	FOXO6	+
chr1	41851100	41852256	41851540		47	130.99	8.88	0.17	20		23937	41827603	41848353	FOXO6	+
chr1	41852885	41854198	41853585		100	443.54	22.95	0.01	56		25982	41827603	41848353	FOXO6	+
chr1	41869843	41870636	41870105		24	82.83	9.99	0.48	15		42502	41827603	41848353	FOXO6	+
chr1	41880322	41881085	41880705		26	85.66	9.74	0.44	17		53102	41827603	41848353	FOXO6	+
chr1	41900893	41901929	41901460		31	89.31	10.06	0.4	16		48296	41945125	41949756	EDN2	-
chr1	41957859	41959420	41958935		42	72.33	6.78	0.69	14		-8591	41944798	41950344	EDN2	-
chr1	41960637	41962769	41962085		241	1863.69	81.85	0	126		-11741	41944798	41950344	EDN2	-
chr1	41969411	41970333	41969960		28	83.37	7.69	0.48	13		-19616	41944798	41950344	EDN2	-
chr1	41981324	41982568	41981935		74	205.32	14.1	0.07	44		-31591	41944798	41950344	EDN2	-
chr1	42003149	42004296	42003785		59	225.44	13.56	0.04	28		41786	41975901	42045571	HIVEP3	-
chr1	42006457	42007026	42006735		18	77.26	10.65	0.58	14		38836	41975901	42045571	HIVEP3	-
chr1	42012094	42012759	42012415		21	62.71	6.51	1.04	11		33156	41975901	42045571	HIVEP3	-
chr1	42088552	42089521	42089040		31	89.17	8.78	0.4	14		5606	41975684	42094646	HIVEP3	-
chr1	42098145	42098897	42098705		30	65.6	6.39	0.88	18		-4059	41975684	42094646	HIVEP3	-
chr1	42115461	42116216	42115965		36	146.43	15.98	0.14	28		-21319	41975684	42094646	HIVEP3	-
chr1	42126985	42129147	42128475		184	1060.67	23.5	0.02	45		-33829	41975684	42094646	HIVEP3	-
chr1	42178167	42179010	42178545		35	71.89	8.32	0.71	25		-11873	41975684	42166672	HIVEP3	-
chr1	42179081	42180259	42179775		79	351.31	20.38	0.01	44		-13103	41975684	42166672	HIVEP3	-
chr1	42181336	42182785	42182025		90	296.82	13.85	0.02	38		-15353	41975684	42166672	HIVEP3	-
chr1	42201136	42201885	42201435		27	82.64	7.61	0.48	14		-34763	41975684	42166672	HIVEP3	-
chr1	42248577	42249686	42249195		39	164.77	15.22	0.09	20		-82523	41975684	42166672	HIVEP3	-
chr1	42289041	42289745	42289355		37	110.25	8.17	0.26	22		45946	42313619	42335301	HIVEP3	-
chr1	42335811	42336579	42336155		24	53.4	7.55	1.98	17		-854	42313619	42335301	HIVEP3	-
chr1	42367756	42368502	42368050		27	59.14	8.6	1.31	21		16119	41972036	42384169	HIVEP3	-
chr1	42381357	42382455	42381925		55	189.32	15.54	0.09	35		2244	41972036	42384169	HIVEP3	-
chr1	42383258	42385327	42383745		125	701.08	33.38	0.01	47		595	42312862	42384340	HIVEP3	-
chr1	42385392	42386332	42385855		176	1786.33	58.95	0	82		-1477	41972036	42384378	HIVEP3	-
chr1	42420967	42422224	42421245		66	370.06	26.25	0.01	33		-36867	41972036	42384378	HIVEP3	-
chr1	42500693	42502382	42501835		127	739.42	26.04	0.01	44		-239	42312862	42501596	HIVEP3	-
chr1	42517561	42518383	42518000		22	67.76	7.99	0.84	12		-16404	42312862	42501596	HIVEP3	-
chr1	42630750	42634353	42631690		189	562.26	20.9	0.02	50		-1301	42628362	42630389	GUCA2A	-
chr1	42636249	42637133	42636690		48	133.68	9.99	0.16	30		-6301	42628362	42630389	GUCA2A	-
chr1	42656919	42657451	42657225		15	53.07	6.66	2.04	10		-1745	42642210	42655480	FOXJ3	-
chr1	42675064	42677249	42675810		104	381.33	12.17	0.01	23		-4128	42660668	42671682	FOXJ3	-
chr1	42691780	42692578	42692045		24	50.63	6.66	2.59	15		-20363	42660668	42671682	FOXJ3	-
chr1	42799464	42801765	42800165		388	3003.32	40.84	0	91		-46301	42846466	42875836	RIMKLA	+
chr1	42845576	42847066	42846500		139	944.07	28.16	0.01	44		34	42846466	42875836	RIMKLA	+
chr1	42858981	42860989	42860665		59	172.75	8.77	0.09	13		14188	42846477	42880830	RIMKLA	+
chr1	42858981	42860989	42859380		59	172.75	8.77	0.09	13		12903	42846477	42880830	RIMKLA	+
chr1	42886174	42887436	42886745		99	556.73	35.69	0.02	66		14448	42898531	42901193	ZMYND12	-
chr1	42921616	42923040	42922235		130	669.43	27.04	0.01	66		3	42922232	42926085	PPCS	+
chr1	42928539	42929194	42928905		76	710.43	46.17	0.01	51		-96	42929001	42948667	CCDC30	+
chr1	43123506	43125022	43123875		146	918	33.03	0.01	62		-308	43124183	43133068	PPIH	+
chr1	43147035	43149196	43148785		264	2010.97	56.23	0	95		674	43148111	43162933	YBX1	+
chr1	43205704	43206389	43205905		20	60.7	7.1	1.17	12		20	43198764	43205925	CLDN19	-
chr1	43231487	43233751	43232815		266	1458.5	19.53	0	53		-142	43224928	43232673	LEPRE1	-
chr1	43281615	43283526	43282955		149	875.19	39.06	0.01	65		-480	43272723	43282475	CCDC23	-
chr1	43287751	43288282	43288100		20	87.25	10.65	0.42	15		-2007	43290107	43291461	ERMAP	+
chr1	43288532	43290166	43289725		47	180.03	15.98	0.09	18		-382	43290107	43291461	ERMAP	+
chr1	43290542	43291736	43291220		61	302.45	19.98	0.02	30		-11	43291231	43310660	ERMAP	+
chr1	43296734	43297531	43297045		20	67.57	9.13	0.84	12		1459	43295586	43310656	ERMAP	+
chr1	43311608	43313176	43312365		70	209.24	12.43	0.07	28		57	43312308	43318148	ZNF691	+
chr1	43388463	43390902	43389985		286	2130.15	58.59	0	97		6811	43394819	43396796	SLC2A1	-
chr1	43397514	43398462	43397975		33	79.72	7.55	0.53	16		-1098	43392467	43396877	SLC2A1	-
chr1	43401602	43402929	43402380		79	308.04	13.97	0.02	32		-5503	43392467	43396877	SLC2A1	-
chr1	43407034	43408126	43407640		55	188.5	17.76	0.09	38		1558	43391826	43409198	SLC2A1	-
chr1	43417723	43419102	43418370		89	207.18	11.16	0.07	44		-318	43391826	43418052	SLC2A1	-
chr1	43422757	43425647	43423970		484	3100	62.63	0	106		530	43395018	43424500	SLC2A1	-
chr1	43427901	43429873	43428465		187	1038.26	41.28	0.02	92		-3935	43417361	43424530	SLC2A1	-
chr1	43438550	43439709	43439140		118	930.34	60.56	0.01	81		-14610	43417361	43424530	SLC2A1	-
chr1	43473761	43474817	43474375		50	295.42	20.77	0.02	23		-49845	43417361	43424530	SLC2A1	-
chr1	43502280	43503231	43502710		24	68.02	10.65	0.83	16		-78180	43417361	43424530	SLC2A1	-
chr1	43522632	43523195	43522985		20	69.03	8.24	0.8	15		-87044	43610029	43622061	FAM183A	+
chr1	43533572	43534621	43534155		50	178.5	12.48	0.09	26		-75874	43610029	43622061	FAM183A	+
chr1	43542755	43543620	43543210		19	70.55	11.35	0.75	12		-66819	43610029	43622061	FAM183A	+
chr1	43585131	43586366	43585785		75	456.23	29.68	0.01	38		-24244	43610029	43622061	FAM183A	+
chr1	43613093	43613998	43613485		86	640.12	30.33	0.01	44		-53	43613538	43622067	FAM183A	+
chr1	43637156	43638762	43637905		89	420.49	23.08	0.01	39		48	43637112	43637953	EBNA1BP2	-
chr1	43672212	43673164	43672655		32	145.35	16.08	0.14	19		-2896	43675551	43720029	RP11-282K6.3	+
chr1	43755769	43756592	43756205		20	51.62	6.19	2.32	10		-10459	43766664	43788779	TIE1	+
chr1	43757625	43758655	43758225		33	90.18	9.06	0.39	16		-8439	43766664	43788779	TIE1	+
chr1	43759522	43760683	43760285		32	85.97	6.42	0.43	10		-6379	43766664	43788779	TIE1	+
chr1	43795596	43796334	43796085		23	88.74	10.8	0.41	15		-7390	43803475	43815208	MPL	+
chr1	43813877	43815826	43814670		153	834.62	25.45	0.01	49		-9956	43824626	43828874	CDC20	+
chr1	43823466	43825328	43824335		166	955.98	22.82	0.01	46		-291	43824626	43828874	CDC20	+
chr1	43831876	43834915	43833925		421	2994.5	53.67	0	116		-516	43829721	43833409	ELOVL1	-
chr1	43854716	43856262	43855255		152	822.25	20.49	0.01	49		-298	43855553	43872565	C1orf84	+
chr1	43918363	43920658	43919455		124	710.57	32.78	0.01	40		64	43916991	43919519	HYI	-
chr1	43988478	43989269	43988915		24	64.95	6.92	0.92	12		-1943	43990858	44019190	PTPRF	+
chr1	43994849	43995567	43995085		47	224.57	15.5	0.04	32		852	43994233	44019210	PTPRF	+
chr1	43996019	43997941	43997385		119	562.62	18.83	0.02	35		811	43996574	44045749	PTPRF	+
chr1	44010959	44012364	44011555		56	135.45	8.19	0.16	20		808	44010747	44044955	PTPRF	+
chr1	44015343	44016436	44015920		57	236.68	15.14	0.04	28		5173	44010747	44044955	PTPRF	+
chr1	44023204	44026290	44024280		127	157	7.85	0.12	28		13533	44010747	44044955	PTPRF	+
chr1	44029793	44030688	44030425		59	295.75	20.37	0.02	39		-17726	44048151	44056789	PTPRF	+
chr1	44047353	44048653	44048010		90	274.32	15.09	0.03	50		-141	44048151	44056789	PTPRF	+
chr1	44068476	44069062	44068785		26	94.36	6.78	0.36	14		-2468	44071253	44072539	PTPRF	+
chr1	44114806	44116773	44115765		201	1053.2	25.87	0.02	67		-32	44115797	44171188	KDM4A	+
chr1	44117618	44118054	44117855		19	89.74	10.03	0.39	16		-1122	44118977	44132692	KDM4A	+
chr1	44172425	44174260	44173675		194	1471.73	36.62	0	53		364	44173311	44237670	ST3GAL3	+
chr1	44197565	44198428	44198065		24	55.24	8.69	1.71	17		-3869	44201934	44395893	ST3GAL3	+
chr1	44300559	44301445	44300955		28	66.6	8.5	0.84	17		43176	44257779	44386176	ST3GAL3	+
chr1	44301957	44302934	44302415		127	1041.27	48.93	0.02	78		44636	44257779	44386176	ST3GAL3	+
chr1	44318761	44319475	44318950		23	78.48	8.66	0.55	13		-46310	44365260	44395848	ST3GAL3	+
chr1	44346909	44347913	44347335		67	177.03	11.45	0.09	42		-17925	44365260	44395848	ST3GAL3	+
chr1	44350208	44351813	44351105		209	1417.8	58.59	0	131		-14155	44365260	44395848	ST3GAL3	+
chr1	44367213	44367900	44367410		30	139.74	13.32	0.14	20		2150	44365260	44395848	ST3GAL3	+
chr1	44370234	44371627	44370430		45	128.69	9.47	0.17	16		5170	44365260	44395848	ST3GAL3	+
chr1	44377761	44379489	44378745		106	394.63	13.11	0.01	32		-7050	44385795	44396115	ST3GAL3	+
chr1	44380429	44381281	44380875		22	58.22	6.66	1.4	11		-4920	44385795	44396115	ST3GAL3	+
chr1	44394956	44395682	44395435		25	74.29	10.24	0.64	20		-3557	44398992	44402912	ARTN	+
chr1	44396054	44398227	44396630		80	217.1	13.06	0.05	25		-2362	44398992	44402912	ARTN	+
chr1	44398242	44400352	44399430		128	400.93	16.32	0.01	44		83	44399347	44401903	ARTN	+
chr1	44411617	44413231	44412155		122	678.19	26.36	0.01	48		-456	44412611	44433694	IPO13	+
chr1	44435047	44435922	44435485		26	62.75	7.54	1.04	15		-168	44435653	44439043	DPH2	+
chr1	44439764	44441528	44440595		186	1159.66	36.15	0.02	76		-49	44440644	44443964	ATP6V0B	+
chr1	44443483	44447292	44445515		257	1082.32	26.61	0.02	59		-34	44445549	44456840	B4GALT2	+
chr1	44456618	44458308	44457525		146	796.72	20.74	0.01	44		69	44457456	44461951	CCDC24	+
chr1	44460322	44461606	44460725		60	124.14	7.21	0.19	22		-340	44461065	44461652	CCDC24	+
chr1	44471094	44471973	44471530		21	69.89	11.13	0.78	14		10465	44461065	44461652	CCDC24	+
chr1	44495065	44497792	44495850		397	2885.06	27.25	0	59		1208	44468551	44497058	SLC6A9	-
chr1	44501988	44503338	44502330		59	211.37	9.06	0.07	17		-5196	44476398	44497134	SLC6A9	-
chr1	44554833	44556086	44555565		66	217.19	14.34	0.05	34		-28957	44584522	44600812	KLF17	+
chr1	44619632	44620085	44619895		24	131.77	13.15	0.16	20		35353	44584542	44596388	KLF17	+
chr1	44620234	44622064	44621065		71	168.81	7.99	0.09	18		36523	44584542	44596388	KLF17	+
chr1	44678545	44679920	44679115		66	195.15	11.4	0.08	28		-60	44679175	44680396	DMAP1	+
chr1	44703104	44706329	44703925		348	2195.75	63.92	0	129		9713	44687101	44713638	ERI3	-
chr1	44706476	44707465	44707070		33	78.19	7.68	0.56	15		6568	44687101	44713638	ERI3	-
chr1	44715269	44715666	44715470		15	67.58	9.74	0.84	14		-1796	44687176	44713674	ERI3	-
chr1	44732902	44733613	44733330		34	117.43	9.77	0.22	21		-10737	44687265	44722593	ERI3	-
chr1	44741112	44742507	44741875		95	449.43	25.18	0.01	51		-19282	44687265	44722593	ERI3	-
chr1	44766324	44767142	44766660		22	52.14	5.86	2.24	10		-44067	44687265	44722593	ERI3	-
chr1	44793260	44794168	44793685		54	176.56	8.88	0.09	25		27225	44750502	44820910	ERI3	-
chr1	44820321	44821392	44820935		73	354.98	21.21	0.01	43		-25	44750502	44820910	ERI3	-
chr1	44824574	44825824	44825120		34	67.25	5.92	0.84	12		-4188	44713658	44820932	ERI3	-
chr1	44870460	44873133	44870875		348	2748.14	47.94	0	79		-85	44870960	45117395	RNF220	+
chr1	44873978	44874939	44874555		50	245.38	17.76	0.04	28		181	44874374	44877793	RNF220	+
chr1	44882615	44884204	44883275		164	1071.9	35.51	0.02	67		4905	44878370	44885544	RNF220	+
chr1	44887000	44887731	44887335		42	203.46	12.21	0.08	22		-2377	44889712	45116737	RNF220	+
chr1	44887755	44888292	44887990		20	52.24	6.66	2.22	14		-1722	44889712	45116737	RNF220	+
chr1	44949578	44951802	44950090		84	172.15	8.19	0.09	20		60378	44889712	45116737	RNF220	+
chr1	44966001	44966731	44966490		20	64.4	7.99	0.96	12		76778	44889712	45116737	RNF220	+
chr1	44966769	44968042	44967405		59	238.47	11.84	0.04	20		77693	44889712	45116737	RNF220	+
chr1	44997414	44998100	44997885		19	60.14	10.91	1.22	17		-81951	45079836	45117396	RNF220	+
chr1	45018027	45019135	45018545		63	343.62	31.41	0.01	45		-61291	45079836	45117396	RNF220	+
chr1	45026026	45027102	45026565		45	151.97	15.88	0.13	31		-53271	45079836	45117396	RNF220	+
chr1	45049578	45050833	45050080		44	162.18	14.65	0.11	21		-29756	45079836	45117396	RNF220	+
chr1	45060494	45061174	45060980		23	90.1	12.14	0.39	17		-18856	45079836	45117396	RNF220	+
chr1	45067846	45070307	45068605		308	1833	46.8	0	123		-11231	45079836	45117396	RNF220	+
chr1	45075025	45077149	45076065		132	564.53	23.73	0.02	49		-3771	45079836	45117396	RNF220	+
chr1	45082056	45083735	45082900		87	217.11	10.65	0.05	32		2963	45079937	45092729	RNF220	+
chr1	45085153	45086090	45085435		43	147.35	10.84	0.14	22		5498	45079937	45092729	RNF220	+
chr1	45096788	45098588	45097605		213	1349.69	28.38	0	65		-51	45097656	45102038	RNF220	+
chr1	45139566	45140954	45140185		157	1090.63	34.28	0.02	65		-179	45140364	45190146	C1orf228	+
chr1	45178489	45179621	45179075		30	80.86	5.33	0.52	11		-10382	45189457	45190099	C1orf228	+
chr1	45186796	45188473	45187355		167	909.5	41.79	0.01	101		-2102	45189457	45190099	C1orf228	+
chr1	45195704	45197431	45196515		119	524.94	15.09	0.02	34		6470	45190045	45191263	C1orf228	+
chr1	45204935	45206296	45205445		95	413.65	22.19	0.01	52		-180	45205625	45221820	KIF2C	+
chr1	45240583	45241971	45241125		211	1781.73	51.55	0	90		-125	45241250	45243197	RPS8	+
chr1	45242019	45242708	45242295		28	77.91	6.21	0.57	13		-603	45242898	45244451	RPS8	+
chr1	45251602	45252917	45252165		199	1412	37.11	0	90		1212	45249257	45253377	BEST4	-
chr1	45253507	45254457	45254000		32	74.43	7.55	0.64	17		-623	45249257	45253377	BEST4	-
chr1	45256621	45257567	45257345		39	93.62	6.85	0.36	18		-3968	45249257	45253377	BEST4	-
chr1	45258809	45259934	45259515		55	270.61	19.8	0.03	29		-6138	45249257	45253377	BEST4	-
chr1	45262179	45263152	45262630		32	82.33	9.34	0.5	18		-3267	45265897	45271662	PLK3	+
chr1	45264901	45266878	45265835		436	3100	56.96	0	137		-62	45265897	45271662	PLK3	+
chr1	45266966	45268514	45268075		72	167.23	7.1	0.09	20		769	45267306	45269293	PLK3	+
chr1	45272552	45274907	45273605		214	1214.23	23.03	0.02	48		-549	45274154	45279801	BTBD19	+
chr1	45277134	45278028	45277685		32	60.86	9.13	1.16	23		333	45277352	45279637	BTBD19	+
chr1	45279139	45279938	45279595		65	355.17	20.64	0.01	42		425	45279170	45279771	BTBD19	+
chr1	45284729	45286543	45285445		206	1221.51	27.86	0.02	66		3487	45285516	45288932	PTCH2	-
chr1	45296574	45299070	45297905		109	401.8	17.16	0.01	29		-8973	45285516	45288932	PTCH2	-
chr1	45301282	45302101	45301750		25	67.61	7.46	0.84	14		6858	45286361	45308608	PTCH2	-
chr1	45306260	45306791	45306565		17	52.16	7.38	2.24	14		2043	45286361	45308608	PTCH2	-
chr1	45307855	45309555	45309005		238	1534.02	41.85	0	110		-270	45287605	45308735	PTCH2	-
chr1	45433666	45434699	45433945		85	571.66	41.28	0.02	61		18313	45392300	45452258	EIF2B3	-
chr1	45451015	45452963	45452365		149	741.35	31.96	0.01	64		-107	45392300	45452258	EIF2B3	-
chr1	45475775	45477589	45477005		179	931.2	31.49	0.01	81		-814	45477819	45481247	UROD	+
chr1	45477598	45479074	45478505		97	373.82	15.33	0.01	38		142	45478363	45480481	UROD	+
chr1	45498217	45499260	45498775		27	80.56	12.45	0.53	18		18556	45480219	45481077	UROD	+
chr1	45502486	45503084	45502830		25	110.44	9.51	0.26	15		22611	45480219	45481077	UROD	+
chr1	45547411	45548212	45547870		21	61.22	8.98	1.15	14		67651	45480219	45481077	UROD	+
chr1	45645581	45646582	45646155		59	317.04	22.46	0.02	35		26073	45482071	45672228	ZSWIM5	-
chr1	45666382	45667062	45666745		31	159.05	14.51	0.11	20		5483	45482071	45672228	ZSWIM5	-
chr1	45670402	45672860	45672345		319	2136.69	26.19	0	58		-117	45482071	45672228	ZSWIM5	-
chr1	45768446	45770965	45769785		250	1268.21	41.47	0	108		2096	45553747	45771881	ZSWIM5	-
chr1	45781434	45782175	45781805		24	50.2	5.74	2.66	14		-9924	45553747	45771881	ZSWIM5	-
chr1	45794042	45794923	45794555		31	134.35	14.46	0.15	19		2010	45792545	45794347	HPDL	+
chr1	45794925	45795895	45795405		72	336.65	18.64	0.02	42		1537	45794914	45796942	MUTYH	-
chr1	45804998	45807132	45805775		231	1659.22	63.45	0	106		329	45798435	45806104	MUTYH	-
chr1	45821703	45822413	45822040		23	75.97	8.29	0.59	14		15072	45806968	45808531	TOE1	+
chr1	45826235	45827138	45826795		38	67.43	7.82	0.84	26		19827	45806968	45808531	TOE1	+
chr1	45859537	45860443	45859935		27	70.77	10.76	0.74	20		52967	45806968	45808531	TOE1	+
chr1	45876738	45877639	45877255		39	70.12	7.69	0.78	26		46038	45864405	45923293	TESK2	-
chr1	45909543	45909957	45909790		13	59.4	8.37	1.28	11		13503	45864405	45923293	TESK2	-
chr1	45955893	45957650	45956790		168	1087.02	36.07	0.02	64		43	45809556	45956833	TESK2	-
chr1	45965061	45966513	45965815		74	233.26	11.47	0.04	27		90	45965725	45976739	MMACHC	+
chr1	45978047	45978940	45978495		26	65.85	12.25	0.87	23		3390	45975105	45976177	MMACHC	+
chr1	45986684	45989094	45987495		348	2179.98	34.45	0	96		133	45976719	45987628	PRDX1	-
chr1	46002307	46003135	46002775		21	53.41	8.29	1.98	14		-13440	46016215	46035721	AKR1A1	+
chr1	46015964	46017228	46016405		134	727.95	25.11	0.01	66		-121	46016526	46034296	AKR1A1	+
chr1	46031967	46032880	46032535		39	89.57	9.94	0.4	28		-6	46032541	46035721	AKR1A1	+
chr1	46048641	46051154	46050395		152	633.42	15.5	0.01	32		658	46049737	46083919	NASP	+
chr1	46051552	46052406	46051985		41	176.43	16.61	0.09	29		2248	46049737	46083919	NASP	+
chr1	46145371	46146483	46145650		41	204.57	17.02	0.07	18		6675	46126221	46152325	GPBP1L1	-
chr1	46148963	46149840	46149480		20	71.7	9.77	0.71	10		2845	46126221	46152325	GPBP1L1	-
chr1	46151232	46153481	46152375		235	1894.22	49.46	0	64		-50	46126221	46152325	GPBP1L1	-
chr1	46153532	46154494	46154035		31	120.15	13.92	0.21	19		167	46153868	46159517	TMEM69	+
chr1	46165291	46165981	46165605		22	82.56	11.84	0.49	16		1359	46166351	46166964	AL604028.1	-
chr1	46183062	46183566	46183265		18	76.43	9.99	0.58	15		-3341	46162731	46179924	IPP	-
chr1	46191249	46192145	46191655		24	86.25	10.18	0.42	13		-11731	46162731	46179924	IPP	-
chr1	46200704	46202045	46201285		66	349.92	22.07	0.01	28		10848	46164409	46212133	IPP	-
chr1	46202412	46202803	46202615		13	64.14	12.29	0.97	12		9518	46164409	46212133	IPP	-
chr1	46205440	46206141	46205770		32	167.54	20.19	0.09	27		6363	46164409	46212133	IPP	-
chr1	46215709	46216880	46216385		128	851.11	31.16	0.01	61		-64	46164383	46216321	IPP	-
chr1	46234963	46235626	46235190		33	109.83	11.06	0.26	27		-17469	46252659	46383181	MAST2	+
chr1	46267989	46270393	46269195		490	3100	122.29	0	162		-90	46269285	46501796	MAST2	+
chr1	46306315	46306902	46306715		20	51.9	6.66	2.28	15		-23335	46330050	46501896	MAST2	+
chr1	46330377	46330975	46330665		15	57.35	10.1	1.47	11		-107	46330772	46501796	MAST2	+
chr1	46337786	46338218	46337970		25	146.48	15.31	0.14	23		7198	46330772	46501796	MAST2	+
chr1	46378729	46379824	46379175		93	674.71	42.91	0.01	57		-85	46379260	46501795	MAST2	+
chr1	46392874	46393656	46393395		21	75.26	9.13	0.61	12		14135	46379260	46501795	MAST2	+
chr1	46434839	46435388	46435060		15	56.52	8.79	1.56	12		10002	46425058	46476781	MAST2	+
chr1	46468791	46469831	46469235		30	98.97	10.38	0.33	15		752	46468483	46472267	MAST2	+
chr1	46504798	46505742	46505300		38	133.52	11.41	0.16	21		5760	46499540	46500092	MAST2	+
chr1	46587964	46588373	46588155		13	53.42	7.32	1.98	11		10133	46509334	46598288	PIK3R3	-
chr1	46596846	46599695	46598675		698	3100	102.54	0	229		-387	46509334	46598288	PIK3R3	-
chr1	46600552	46601101	46600925		15	52.75	8.88	2.11	13		-2217	46505814	46598708	PIK3R3	-
chr1	46638702	46641360	46639545		181	680.14	14.08	0.01	37		-1200	46640745	46650970	TSPAN1	+
chr1	46645227	46646450	46646070		104	316.09	12.83	0.02	52		-134	46646204	46651522	TSPAN1	+
chr1	46659587	46660856	46659980		32	69.34	6.51	0.78	11		343	46659055	46660323	POMGNT1	-
chr1	46663526	46665210	46664245		107	526.44	25.26	0.02	45		-213	46660254	46664032	POMGNT1	-
chr1	46668298	46669676	46668900		64	201.15	10.21	0.08	23		-106	46669006	46686933	C1orf190	+
chr1	46687208	46687940	46687665		23	65.41	9.06	0.89	17		18659	46669006	46686933	C1orf190	+
chr1	46712113	46714454	46713415		168	905.94	24.11	0.01	41		55	46713360	46727030	RAD54L	+
chr1	46750987	46752250	46751925		102	428.58	20.6	0.01	57		13748	46738177	46743817	RAD54L	+
chr1	46766662	46771293	46769360		246	702.77	14.46	0.01	37		-412	46744377	46768948	LRRC41	-
chr1	46772349	46773183	46772795		25	66.14	8.52	0.86	16		-2798	46775593	46782448	UQCRH	+
chr1	46797388	46797818	46797585		14	57.74	7.32	1.43	11		-8264	46805849	46827863	NSUN4	+
chr1	46804840	46807345	46806415		182	533.78	14.58	0.02	52		566	46805849	46827863	NSUN4	+
chr1	46813486	46814373	46813880		40	160.29	16.26	0.11	28		4196	46809684	46811046	NSUN4	+
chr1	46859481	46860555	46859985		74	444.65	33.54	0.01	50		-16	46860001	46871461	FAAH	+
chr1	46907529	46909130	46908235		99	301.72	9.32	0.02	28		32511	46875724	46877323	FAAH	+
chr1	46946509	46947133	46946850		19	60.31	8.78	1.21	15		-25819	46972669	46979898	DMBX1	+
chr1	46953180	46954132	46953645		30	80.97	11.21	0.52	20		-19024	46972669	46979898	DMBX1	+
chr1	46954627	46956105	46955520		75	255.59	12.43	0.04	27		-17149	46972669	46979898	DMBX1	+
chr1	46982293	46983647	46982975		101	511.2	28.09	0.02	58		10298	46972677	46978166	DMBX1	+
chr1	46985422	46986820	46986265		92	443.38	17.93	0.01	33		13588	46972677	46978166	DMBX1	+
chr1	46987766	46988903	46988205		62	275.14	15.76	0.03	29		15528	46972677	46978166	DMBX1	+
chr1	46991777	46992831	46992290		37	104.57	9.64	0.29	18		19613	46972677	46978166	DMBX1	+
chr1	46998487	46999421	46998790		41	180.1	14.12	0.09	22		16894	47011316	47015684	KNCN	-
chr1	47040878	47041404	47041215		17	60.87	9.08	1.16	14		-7081	47028421	47034134	MKNK1	-
chr1	47069449	47070401	47069755		47	184.83	12.25	0.09	23		-9803	47059236	47059952	MKNK1	-
chr1	47079175	47080052	47079685		33	104.57	10.86	0.29	21		1120	47073391	47080805	MOBKL2C	-
chr1	47081925	47082883	47082375		55	265.2	19.27	0.04	33		181	47075674	47082556	MOBKL2C	-
chr1	47133160	47134553	47134065		125	762.97	26.1	0.01	49		-214	47118276	47133851	ATPAF1	-
chr1	47184122	47185603	47184865		174	1239.69	37.29	0	69		-129	47140831	47184736	KIAA0494	-
chr1	47488715	47489966	47489310		53	168.41	8.72	0.09	17		70	47489240	47516423	CYP4X1	+
chr1	47644457	47645627	47645055		51	97.17	6.58	0.34	21		5961	47649272	47651016	PDZK1IP1	-
chr1	47690392	47691706	47691285		35	63.27	6.47	1.02	13		-1537	47684360	47689748	TAL1	-
chr1	47778738	47780899	47779885		236	1677.63	54.7	0	93		-73	47767359	47779812	STIL	-
chr1	47798830	47800985	47799455		252	1684.12	34.87	0	72		-158	47799613	47839115	CMPK1	+
chr1	47805514	47806364	47805830		23	89.08	8.32	0.4	10		6217	47799613	47839115	CMPK1	+
chr1	47874735	47875616	47875240		23	53.29	5.44	2.01	10		-6504	47881744	47883723	FOXE3	+
chr1	47881700	47882498	47882080		24	74.79	8.51	0.62	13		336	47881744	47883723	FOXE3	+
chr1	47897784	47898741	47898215		29	63.05	5.56	1.02	12		-3474	47901689	47906363	FOXD2	+
chr1	47901719	47904551	47903465		383	2996.95	43.17	0	76		1776	47901689	47906363	FOXD2	+
chr1	47909734	47911267	47910535		86	377.25	26.63	0.01	49		8846	47901689	47906363	FOXD2	+
chr1	47973194	47975372	47973785		193	1156.7	21.31	0.02	40		72096	47901689	47906363	FOXD2	+
chr1	47975524	47976449	47976030		30	69.06	10.65	0.8	21		74341	47901689	47906363	FOXD2	+
chr1	47998567	47999652	47998955		47	168.56	11.08	0.09	21		97266	47901689	47906363	FOXD2	+
chr1	48002143	48003171	48002660		45	137.03	13.32	0.15	30		100971	47901689	47906363	FOXD2	+
chr1	48035237	48036230	48035675		29	56.23	7.1	1.59	16		133986	47901689	47906363	FOXD2	+
chr1	48043193	48044576	48043875		134	895.49	34.37	0.01	59		142186	47901689	47906363	FOXD2	+
chr1	48053570	48054609	48054080		70	353.21	18.8	0.01	36		152391	47901689	47906363	FOXD2	+
chr1	48152059	48153045	48152515		27	76.74	11.91	0.58	19		250826	47901689	47906363	FOXD2	+
chr1	48155656	48156751	48156290		39	117.62	10.12	0.22	19		254601	47901689	47906363	FOXD2	+
chr1	48174422	48176887	48175345		202	1196.75	30.03	0.02	51		273656	47901689	47906363	FOXD2	+
chr1	48191185	48192538	48191805		62	170.22	11.06	0.09	27		290116	47901689	47906363	FOXD2	+
chr1	48223841	48224731	48224255		102	764.81	31.61	0.01	54		322566	47901689	47906363	FOXD2	+
chr1	48247798	48248559	48248175		22	50.56	6.3	2.6	13		346486	47901689	47906363	FOXD2	+
chr1	48262807	48264108	48263375		82	405.46	18.67	0.01	34		361686	47901689	47906363	FOXD2	+
chr1	48269352	48270372	48269965		100	468.12	14.32	0.01	42		368276	47901689	47906363	FOXD2	+
chr1	48276103	48277156	48276615		32	93.39	8.29	0.36	14		374926	47901689	47906363	FOXD2	+
[truncated: 58,941 more rows]
