# Supplementary material for: Target Gene Analysis by Microarrays and Chromatin Immunoprecipitation Identifies HEY Proteins as Highly Redundant bHLH Repressors
Source: PLoS Genet. 2012 May 17;8(5):e1002728. doi: 10.1371/journal.pgen.1002728 (PMC3355086; doi:10.1371/journal.pgen.1002728)
Supplement: Table S6 — Sequences of all primers used. (XLSX) [file pgen.1002728.s008.xlsx]

## Sheet: Tabelle1
Realtime PCR human			Realtime PCR mouse			ChIP human			ChIP mouse			EMSA Oligos
hBHLHB5-real3'	TGGATGTGCAGGTGTGAGAA		mHey1-real-for	TGAGCTGAGAAGGCTGGTAC		hBMP2-p1-for	CGCTAGTCGCTCCGCTTC		mBMP2-p1-for	tgcgcctccgagggggaggtgtt		ChIP-Ebox-bio1	[Btn]gtgttatggCACGTGccatactg
hBHLHB5-real5'	CCCAGTTCCTTCTGTGGTGA		mHey1-real-rev	ACCCCAAACTCCGATAGTCC		hBMP2-p1-rev	GTCCCCGGTGATCCACTC		mBMP2-p1-rev	GGGCGGGCTGTGGGAAGCGCAG		ChIP-Ebox-bio2	[Btn]gcagtatggCACGTGccataaca
hBMP2-real3'	CTCCTCCGTGGGGATAGAAC		mANF-real3'	CACACCACAAGGGCTTAGGA		hBMPR1A-p-for	CTGTGGGGCTGGCTTGT		mFoxc1p1-for	CTGAGGCAGATCCTGTGTGA		ChIP-Ebox1	gtgttatggCACGTGccatactg
hBMP2-real5'	CAGACCACCGGTTGGAGA		mANF-real5'	GGGTAGGATTGACAGGATTGG		hBMPR1A-p-rev	AGTCGGGGCTGCTCCTC		mFoxc1p1-rev	CACCCACTCACTCCCAGACT		ChIP-Ebox2	gcagtatggCACGTGccataaca
hBMP6-real3'	AGGCTGTTTTCAATTCACTGCT		mCited2-real-for	CATCGGCTGTCCCTCTATGT		hNR2F2-p-for	CAGTCCGGCCAATGACG		hHes1-p-for	ccttttgattgacgttgtagcc		ChIP-Ebox1-CGCGCG	gtgttatggCGCGCGccatactg
hBMP6-real5'	CCCTTCATGGTGGCTTTCTT		mCited2-real-rev	CATATGGTCTGCCATTTCCA		hNR2F2-p-rev	TTTGACACGACTGCTGCAACT		mHes1-p-rev	agccaatgggaggaagaga		ChIP-Ebox2-CGCGCG	gcagtatggCGCGCGccataaca
hCXCR4-real-for	CAGCAGGTAGCAAAGTGACG		mDll4-real3'	AGCTGGGTGTCTGAGTAGGC		hDLL1-p-for	TCCTGCGCGTGTGTACTG		mHey1-prom1-for	ccaacctctccgccttcc		ChIP-Ebox1-CACGCG	gtgttatggCACGCGccatactg
hCXCR4-real-rev	GTAGATGGTGGGCAGGAAGA		mDll4-real5'	AGAAGGTGCCACTTCGGTTA		hDLL1-p-rev	ACTCCGGGCTCCGATCT		mHey1-prom1-rev	CGTGCACACTGATCCCACTC		ChIP-Ebox2-CACGCG	gcagtatggCGCGTGccataaca
hDLX2-real3'	AGGGGATCTCACCACTTTTCC		mHey2-real-e1for	AGTAGCTGCTCCTCCTTCGTC		hDLL4-p-for	CAGCCGTAGTCACCTGGATT		mHey1-prom2-for	gcccggactccgattaca
hDLX2-real5'	GGCGTTTCCAAAAGACTCAA		mHey2-real-e2rev	GTCGGTGAATTGGACCTCAT		hDLL4-p-rev	GCTCCCCTTTGGCCTTC		mHey1-prom2-rev	cggctgcatgaatggagaagaa
hFoxC1-altreal3’	CGTCAGGTTTTGGGAACACT		mHey2-real-e3for	TGAGAAGACTAGTGCCAACAGC		hEYA4-p-for	CTCACGAGCCCGCAGTAG		mHey2-prom1-for	ggtagaaactcggcgggaga
hFoxC1-altreal5’	TCTCCCCTCTCTTGCCTTCT		mHey2-real-e5rev	TGGGCATCAAAGTAGCCTTTA		hEYA4-p-rev	CTTCACGTGGACAGGATGG		mHey2-prom1-rev	agtggagcgctggggttg
hFREM2-real-for	GGGGAGCATGAGCAGTCTG		mHeyL-ex2-l	AACTAGCCTTTCTCTTCCTCTGC		hFOXC1-p1-for	TCATTCGGAGGCGGTTCT		mHey2-prom2-for	cggcagagcctgctaaaaa
hFREM2-real-rev	ATGGGAATGAACAGCTCACC		mHeyL-ex2-lb	GGATCCTTCAGCTCTGAGAAA		hFOXC1-p1-rev	ACCCAGGCGAGGACTTTTT		mHey2-prom2-rev	tgcacgtacagcatggattg
hGALNTL1-real-for	GCTGGAGGAATCTTCGTGAT		mHnrpu-real-for	CGTTAAAAGACCGCGAGAAG		hFOXO3A-p-for	CAGCGCCACATTCCATTT		mId2-p1-for	gggagaattcgcctggtatg
hGALNTL1-real-rev	GTGCCGTTTCCTGAAGACAT		mHnrpureal-rev	TGCCTTTTGACACACCGTAG		hFOXO3A-p-rev	AGCGCACGTGGGTGTTATTT		mId2-p1-rev	CCAGGCTCGGTTCAGAATG
hGAS1-real3'	GAGGAGCTTCAGGGGAAGTG		mHprt-real-e8for	TGTTGTTGGATATGCCCTTG		hGATA4-p-for	GACCCCGAGCGCCGCCGAGTTTG		mId2-p2-for	cccccaaatcactcgaaac
hGAS1-real5'	CTGTGGCTTGGGACAGATAGA		mHprt-real-e9rev	ACTGGCAACATCAACAGGACT		hGATA4-p-rev	GCAGCCCGGGTGATGGATGGCCG		mId2-p2-rev	agctgatcaatgcctgcaa
hHes1-real3'	GAAGCCGGCTCGGTACTT		mId2-real3´	CTCCTGGTGAAATGGCTGAT		hHey1-p2-for	AGATTTACGGTGGCGCTAGG		mKLF10p1-for	CAAGAGGCTCTGTCAGTGGA
hHes1-real5'	GAGAAGGCGGACATTCTGG		mId2-real5´	GGACATCAGCATCCTGTCCT		hHey1-p2-rev	GTCCGCATGAATGGAGAAGA		mKLF10p1-rev	GGACTGAAGGCTAGGGTTGG
hHey1-real3-ex2	GGGGACATGGAACCTAGAGC		mId4-real3´neu	TGGAATGACAAGACGAGACG		hHEY2-p-for	GTGAGGTGGCCCCACCCGCTCG		mLefty1-p2-for	ggaaactggaatcgccttg
hHey1-real5-ex1	CCAGCATGAAGCGAGCTCAC		mId4-real5´neu	AGGGTGACAGCATTCTCTGC		hHEY2-p-rev	TAGCGGCTCTTTCCCACGCCGCAACT		mLefty1-p2-rev	agagcgtgttaggctgttgg
hHINT3-real-for	GAGCCCAAGGACTACGACAG		mMlc-1a-3'	CGCGAATTCAAGCTGGGGCTCTTTATTTC		hHNRPU-int1-for	TGCAGCTGCCGCTGTAGGGGGAGGA		mLefty2-p2-for	gatgcacttgcagctaaaacct
hHINT3-real-rev	TGGCACCACAAGATAATGATG		mMlc-1a-5'	CGCGGATCCGGGTAAAGCACGTTTCTC		hHNRPU-int1-rev	CCCCCGAGACATGTGCCCGCACCG		mLefty2-p2-rev	catcctcagcagacatccatc
hHPRT_3'real_neu2	GTCAAGGGCATATCCTACAACAA		mMlc-2a-3'	CGCGAATTCAGGCACAGAGTTTATTGAGG		hHOXA5-p-for	AATTTTGCCATAATGGGCTGT		mMark3p1-for	GTGGTAGCAGGGGGATCCAG
hHPRT_5'real_neu2	AAGATGGTCAAGGTCGCAAG		mMlc-2a-5'	CGCGGATCCGAGGAAGCCATCCTGAGT		hHOXA5-p-rev	AATAGGGGAGTTGGGTGGAG		mMark3p1-rev	GTAATGCTCAGCCGACCGTA
hKLF10-real3'	GTTCATCAGAACGGGCAAAC		mMark3-real-for	GCAGTGCTGTAGGAGGGAAG		hID2-p-for	TCGCAGGCATTGATCAGC		mNr2f2p1-for2	gaaaccactgtgcccgatg
hKLF10-real5'	ACATCTGTAGCCACCCAGGA		mMark3-real-rev	CATCTCTCGCTGCAAACGTA		hID2-p-rev	CCCTGCAGCCTTGTCCTC		mNr2f2p1-rev2	ttgacacgactgctgcaactta
hMDK-real-for	CGAGGCTTCCTCCTCCTC		mNox4-real3'	TGGATGTTCACAAAGTCAGGTC		hJAG2-p-for	GGGCCTCGTCGTCATCC		mNr2f2p2-for	cctccctctctccacgttct
hMDK-real-rev	CTTTGGCCTTTGCTTTGGT		mNox4-real5'	GGTGTGCAGAGACATCCAATC		hJAG2-p-rev	ATGGAGCGCACGTACCG		mNr2f2p2-rev	cccggtgtgtttgttttgtt
hPHLDA2-real-for	ACAGCCTCTTCCAGCTATGG		mNrg1-real-for	CTGTATCGCCCTGTTGGTGGT		hKLF10-p1-for	GCTGGGTCAACAGGATGG		mNRG1p1-for	AAGAGGGAAAGGTGCTCACA
hPHLDA2-real-rev	GCACGGGAAGTTCTTCTGCT		mNrg1-real-rev	CATTCTCTGGTGGTGGGTTTG		hKLF10-p1-rev	TCCTGAGTCTGCTGGAGAGG		mNRG1p1-rev	AAAGAGCCGGCTAGGACTTC
hPMAIP1-real3'	CGGAAGTTCAGTTTGTCTCCA		mPlxnD1-real3'	GTCGATGTGGTCCGTCTTCT		h-miR9-2-p-for	AATCAGACGCCCGCTTTC		mPlxnd1p1-for	AGGACTCGGTGAGCTTCTTG
hPMAIP1-realex2-5'	CTCTTTCCTCCTCGCCACTT		mPlxnD1-real5'	ACCCTGACACCCTGCATATCT		h-miR9-2-p-rev	ATGCGGTTAGGCTAGGCAGT		mPlxnd1p1-rev	CGTACCTGGCGCTCAACAGC
hSTMN3-real-for	GCTCATCTGCTCCTGCTTCT		mSema6D-real3'	GACCACCTTTCTGTCCTCCTC		hMYB-p-for	TCCCTGGCCCCGGGCTCCCT		mTBX2-p1-for	AGCGCAGCCCTCCTTCTT
hSTMN3-real-rev	GGCGGCTGAAGTTGTTATTC		mSema6D-real5'	CTGAAGCTGGCGTGGTACTT		hMYB-p-rev	GGCCGGGTCGCCGCTCCCATTC		mTBX2-p1-rev	CACCTCGTCCTCGGGTTC
hZIC2-real3'	GCAGCCCTCAAACTCACACT		mSmad6-real-for	GTGGAGCTGAAACCCCTGT		hNR1D2-int1-for	GCTCCCTGACCCACATTCC		mTBX2-p2-for	cagaactgcctgggagagg
hZIC2-real5'	AGCCCTTCAAGGCCAAATAC		mSmad6-real-rev	AGGAGGAGACAGCCGAGAAT		hNR1D2-int1-rev	CTCCTCCGCAGTGTGCAA		mTBX2-p2-rev	ccgaggctccacaacaaa
			mTbx2-real-F2	CCACAAACTGAAGCTGACCA		hRUNX1-p-for	CGGGCCAATTCCAGGAG		mTiparp1p1-for	TCCTCTCCTCGCAGGCTCAC
			mTbx2-real-R2	GCAGTGACAGCGATGAAGTC		hRUNX1-p-rev	ACAGGCCTTTCCGGTATCA		mTiparp1p1-rev	AGGAGGAGGGAGGGGAGTGT
			mTiParp-real_F	CCTTTTCCGTTCCTGTTTCA		hRUNX2-p-for	GAGGGCGAGAAGAAAAGAAGG		mVEGFR1p1-for	CTAGCCGCTGCGCTTGAGTC
			mTiParp-real_R	TCTGGGCAGATGATTTGTGA		hRUNX2-p-rev	GGGCTGCACGCTCAGAT		mVEGFR1p1-rev	ACTTCAGCGAGGTCCTTGAG
			mVegfr1_fl-real3'	CATGAGCCTGGAAAGAATCAA		hSEMA3C-p-for	GCTCCCTGCCAGGCTCTC		mVEGFR2p1-for	GCAAGCTTCCTAGGGAAAGA
			mVegfr1_fl-real5'	TATCTTCATGGAGGCCTTGG		hSEMA3C-p-rev	CGAGCGCTCTTGGTGTCC		mVEGFR2p1-rev	CATGACTGATGCGCCCTCTG
			s-mVegfr1-real3'	CTGGGACGCATCTTTTCTTC		hSKIL-p-for	GAGGGGCAGCCCAGGAGGGAGGT		mVEGFR3p1-for	CCCTGGAGTTTGTGCTTGTT
			s-mVegfr1real5'	ACCAGGTAGACACCCGACAC		hSKIL-p-rev	AGAGTGCCGCCGCCCGAGGTCAG		mVEGFR3p1-rev	GAGAATCCAGCCTGGGTAGG
			mVegfr2-for-real	GGCGGTGGTGACAGTATCTT		hSMAD6-p-for	CGGGACGCCAGCGACCCCCT
			mVegfr2-rev-real	GTCACTGACAGAGGCGATGA		hSMAD6-p-rev	TGAGCCGCTTCAGCAGCGAGTACGTGA
			mVegfr3-real-3'	CCCCAGGATCTCCACTAGGT		hSMAD7-p-for	GCGCACCGCGTGCCTCCTGCT
			mVegfr3-real-5'	ACGCAGAGTGATGTGTGGTC		hSMAD7-p-rev	CCGGGCCCAGCCTGCAGTCCA
						hTGFB2-p-for	GCAGCTCCCAGAGCAGGA
						hTGFB2-p-rev	GGAGGAGGGTGCGCTTC
						hUNC5B-p-for	CGGTTGGCGAACTCACTC
						hUNC5B-p-rev	GCTGTGCCTCCGAAGTTG
